# Supplementary material for: Adaptive evolution by recombination is not associated with increased mutation rates in Maize streak virus
Source: BMC Evol Biol. 2012 Dec 27;12:252. doi: 10.1186/1471-2148-12-252 (PMC3556111; doi:10.1186/1471-2148-12-252)
Supplement: Additional file 1 — Alignment of MSV-VW-derived mutant genomes. Full-genome sequence alignment of mutant MSV-VW genomes starting from the BamHI restriction site of the movement protein. The file is in FASTA format and should be viewed using the program Mega5. [file 1471-2148-12-252-S1.fas]

>GB1-R1
GGATCCACAGAACTCCTTCT-TTGTACAGCCGCGGGTACCCACAGCAGCTCCGGCATCCGCAGGAGTGCCGTGGAGTCGCGTAGGCGAGGTAGCTATTTTGAGCTTTGTTGCACTGATTTGCTTTTACCTGCTTTACCTTTGGGTGCTGAGAGACCTTATCTTAGTTCTGAAGGCTCGACAAGGCAGATCCACGGAGGAGCTGATATTTGGAGGACAAGCTGTGGATAGGAGCAACCCTATCCCTAATCTACCAGCACCACCAAGTCAGGGCAATCCCGGGCCATTTGTTCCAGGCACGGGATAAGCATTCAGCCATGTCCACGTCCAAGAGGAAGCGGGGAGATGATTCGAATTGGAGTAAGCGGGTGCCTAAGAAGAAGCCCTCTTCAGCTGGGCTGAAGAGGGCTGGAAGCAAGGCCGATAGGCCATCCCTTCAGATCCAGACACTCCAGCATGCTGGGACCACCATGATAACTGTCCCATCCGGAGGAGTATGTGACCTCATCAACACCTATGCCCGAGGATCTGACGAGGGCAACCGCCACACCAGCGAGACTCTCACGTACAAGATCGCCATCGACTACCACTTCGTTGCCGACGCGGCAGCCTGCCGCTACTCCAACACCGGAACCGGTGTAATGTGGCTGGTGTATGACACCACTCCCGGCGGACAAGCTCCGACCCCGCAAACTATATTTGCCTACCCTGACACGCTAAAAGCGTGGCCGGCCACATGGAAAGTGAGCCGGGAGCTGTGTCATCGCTTCGTGGTGAAACGGCGATGGTTGTTCAACATGGAGACCGACGGGCGGATTGGTTCGGACATTCCTCCCTCGAATGCAAGTTGGAAGCCTTGCAAGCGCAACATCTACTTCCACAAGTTCACGAGCGGGTTGGGAGTGAGAACGCAGTGGAAGAATGTAACGGACGGAGGAGTTGGTGCCATCCAGAGAGGAGCGTTGTACATGGTCATTGCCCCCGGCAATGGTCTTACATTTACTGCCCATGGGCAGACCCGTCTGTACTTTAAGAGTGTCGGCAACCAGTAATGAATAAAAACTCC-GTTTTATTATATCTGATGAATGCTCAAAGCTTACATTAATATGTCGTGCGATGGCACGAAAAAACACACGCAATCAATACAGGGGGGTAGTAGGCGGGCGGCTAAGGGTGGTGCTCGGCGG-GCAGAACATCGAAAAATCAAGATCTATCTGAAT-GTACTGCCTCCGTAGGAGGCAGCTCAGGGGGAGAATACCACTTCTCCCCCGGCGACATAATGTAAATGACGCAGTTTGCCTCGAAATACTCCAGCTGCCCTGGAGTCATTTCCTTCATCCAATCTTCATCCGAGTTGGCGAGGATTATTGTAGGCTTAGACTTCTTCTGCACCTTCTTCTTCTTACCATACTTGGGGTTCACAATGAAATCCCTCTGACAGCCAACTAACTGTTTCCAACAAGGACAAAATTTAAACGGAATATCATCTACGATGTTGTAGATTGCGTCTTCGTTGTATGAAGACCAATCAACATTATTTTGCCAGTAATTATGAACCCCTAGGCTTCTGGCCCAAGTAGATTTTCCGGTTCTTGTTGGGCCGACGATGTAGAGGCTCTGCTTTCTTGATCTTTCATCTGATGACTGGATACAGAATCCATCCATTGGAGGTCAGAAATTGCATCCTCGAGGGTATAACAGGTAGGTTGAAGGAGCATGTAAGCTTCGGGACTAACCTGGAAGATGTTAGGCTGGAGCCAATCATTGATTGACTCATTACAAAGTAAATCAGGTGAGGAGGGTGGATGAGGATTGGTGAACTCTTCCTGAATCTCAGGAAAAAGCTTATTTGCAGAGTATTCAAAATACTGCAATTTTGTGGACCAATCAAAGGGAAGCTCTTTCTGGATCATGGAGAGGTACTCTTCCTTGGAAGTAGCGTGTGAAATAATGTCTCGCATTATTTCATCTTTGGAAGGTTTTTTTTCCTTAACTTC---TGAATCAGATTTTCCTAGGAAGGGGGACTTCCTAGGAATGAAAGTACCTCTCTCAAAAACAGCCAGAGGTTCCTTGAGAATGTAATCCCTCACCCTGTTTACTGATTTGGCACTCTGAATGTTTGGGTGAAACCCATTAATATCAAAGAACCTTGAGTCGGATATCCTTACCGGCTTCTCTGTCTGAAGTAATGCATGTAAATGCAAACTTCCATCTTTATGTGCCTCTCGGGCACATAGAATGTATTTGGGAATCCAACGAACAACGAGCTCCCAGATCATCTGACAGGCGATTTCAGGATTTTCTGGACACTTTGGATAGGTGAGGAACGTGTTAGCGTTCCTGTGTGAGAACTGACGGTTGGATGAGGAGGAGGCCATAGCCGACGACGGAGGATGAGGCTGAGGGATGGCAGACTGGGAGCTCCAAACTCTATAGTATACCCGT-GCGCCTTCGAAATCCGCCGCTCCCTTGTCTTATAGTGGTTGTAAATGGGCCGGACCGGGCCGGCCCAGCAGGAAAAGAAGGCGCGCACTAATATTACCGCGCCTTCTTTTCCTGCGAGGGCCCGGTAGGGCCCGAGCGATTTGATGTAAAGCTTGGTCCTGCTTTGTATGATTTATCTAAAGCAGCCCATTCTAAAGAAACCGGTCCCGGGC-ACTATAAATTGCCTAACAAGTGCGATTCATTCAT
>GB1-R10
GGATCCACAGAACTCCTTCT-TTGTACAGCCGCGGGTACCCACAGCAGCTCCGGCATCCGCAGGAGTGCCGTGGAGTCGCGTAGGCGAGGTAGCTATTTTGAGCTTTGTTGCACTGATTTGCTTTTACCTGCTTTACCTTTGGGTGCTGAGAGACCTTATCTTAGTTCTGAAGGCTCGACAAGGCAGATCCACGGAGGAGCTGATATTTGGAGGACAAGCTGTGGATAGGAGCAACCCTATCCCTAATCTACCAGCACCACCAAGTCAGGGCAATCCCGGGCCATTTGTTCCAGGCACGGGATAAGCATTCAGCCATGTCCACGTCCAAGAGGAAGCGGGGAGATGATTCGAATTGGAGTAAGCGGGTGCCTAAGAAGAAGCCCTCTTCAGCTGGGCTGAAGAGGGCTGGAAGCAAGGCCGATAGGCCATCCCTCCAAATCCAGACACTCCAGCATGCTGGGACCACCATGATAACTGTCCCATCCGGAGGAGTATGTGACCTCATCAACACCTATGCCCGAGGATCTGACGAGGGCAACCGCCACACCAGCGAGACTCTCACGTACAAGATCGCCATCGACTACCACTTCGTTGCCGACGCGGCAGCCTGCCGCTACTCCAACACCGGAACCGGTGTAATGTGGCTGGTGTATGACACCACTCCCGGCGGACAAGCTCCGACCCCGCAAACTATATTTGCCTATCCGGACACGCTGAAAGCTTGGCCGGCAACATGGAAAGTGAGCCGGGAGCTGTGTCATCGCTTCGTGGTGAAACGGCGATGGTTGTTCAACATGGAGACCGACGGTCGAATTGGTTCGGACATCCCTCCTTCGAATGCAAGTTGGAAGCCGTGCAAGCGCAACATCTACTTCCACAAGTTCACGAGTGGGTTGGGAGTGAGAACGCAGTGGAAGAATGTAACGGACGGAGGAGTTGGTGCGATACAGAGAGGAGCTCTGTACATGGTCATTGCCCCTGGCAATGGCCTTACATTTACTGCCCATGGGCAGACCCGTCTGTACTTTAAGAGTGTTGGCAACCAGTAATGAATAAAAACTCCCGTTTTATTATATCTGATGAATGCTGAAAGCTTACATTAATATGTCGTGCGATGGCACGAAAAAACACACGCAATCAATACAGGGGGGTAGTAGGCGGGCGGCTAAGGGTGGTGCTCGGCGG-GCAGAACATCGAAAAATCAAGATCTATCTGAAT-GTACTGCCTCCGTAGGAGGCAGCTCAGGGGGAGAATACCACTTCTCCCCCGGCGACATAATGTAAATGACGCAGTTTGCCTCGAAATACTCCAGCTGCCCTGGAGTCATTTCCTTCATCCAATCTTCATCCGAGTTGGCGAGGATTATTGTAGGCTTAGACTTCTTCTGCACCTTCTTCTTCTTACCATACTTGGGGTTCACAATGAAATCCCTCTGACAGCCAACTAACTGTTTCCAACAAGGACAAAATTTAAACGGAATATCATCTACGATGTTGTAGATTGCGTCTTCGTTGTATGAAGACCAATCAACATTATTTTGCCAGTAATTATGAACCCCTAGGCTTCTGGCCCAAGTAGATTTTCCGGTTCTTGTTGGGCCGACGATGTAGAGGCTCTGCTTTCTTGATCTTTCATCTGATGACTGGATACAGAATCCATCCATTGGAGGTCAGAAATTGCATCCTCGAGGGTATAACAGGTAGGTTGAAGGAGCATGTAAGCTTCGGGACTAACCTGGAAGATGTTAGGCTGGAGCCAATCATTGATTGACTCATTACAAAGTAAATCAGGTGAGGAGGGTGGATGAGGATTGGTGAACTCTTCCTGAATCTCAGGAAAAAGCTTATTTGCAGAGTATTCAAAATACTGCAATTTTGTGGACCAATCAAAGGGAAGCTCTTTCTGGATCATGGAGAGGTACTCTTCCTTGGAAGTAGCGTGTGAAATAATGTCTCGCATTATTTCATCTTTGGAAGGTTTTTTTTCCTTAACTTC---TGAATCAGATTTTCCTAGGAAGGGGGACTTCCTAGGAATGAAAGTACCTCTCTCAAAAACAGCCAGAGGTTCCTTGAGAATGTAATCCCTCACCCTGTTTACTGATTTGGCACTCTGAATGTTTGGGTGAAACCCATTAATATCAAAGAACCTTGAGTCGGATATCCTTACCGGCTTCTCTGTCTGAAGTAATGCATGTAAATGCAAACTTCCATCTTTATGTGCCTCTCGGGCACATAGAATGTATTTGGGAATCCAACGAACAACGAGCTCCCAGATCATCTGACAGGCGATTTCAGGATTTTCTGGACACTTTGGATAGGTGAGGAACGTGTTAGCGTTCCTGTGTGAGAACTGACGGTTGGATGAGGAGGAGGCCATAGCCGACGACGGAGGATGAGGCTGAGGGATGGCAGACTGGGAGCTCCAAACTCTATAGTATACCCGT-GCGCCTTCGAAATCCGCCGCTCCCTTGTCTTATAGTGGTTGTAAATGGGCCGGACCGGGCCGGCCCAGCAGGAAAAGAAGGCGCGCACTAATATTACCGCGCCTTCTTTTCCTGCGAGGGCCCGGTAGGGCCCGAGCGATTTGATGTAAAGCTTGGTCCTGCTTTGTATGATTTATCTAAAGCAGCCCATTCTAAAGAAACCGGTCCCGGGC-ACTATAAATTGCCTAACAAGTGCGATTCATTCAT
>GB1-R11
GGATCCACAGAACTCCTTCT-TTGTACAGCCGCGGGTACCCACAGCAGCTCCGGCATCCGCAGGAGTGCCGTGGAGTCGCGTAGGCGAGGTAGCTATTTTGAGCTTTGTTGCACTGATTTGCTTTTACCTGCTTTACCTTTGGGTGCTGAGAGACCTTATCTTAGTTCTGAAGGCTCGACAAGGCAGATCCACGGAGGAGCTGATATTTGGAGGACAAGCTGTGGATAGGAGCAACCCTATCCCTAATCTACCAGCACCACCAAGTCAGGGCAATCCCGGGCCATTTGTTCCAGGCACGGGATAAGCATTCAGCCATGTCCACGTCCAAGAGGAAGCGGGGAGATGATTCGAATTGGAGTAAGCGGGTGCCTAAGAAGAAGCCCTCTTCAGCTGGGCTGAAGAGGGCTGGAAGCAAGGCCGATAGGCCATCCCTTCAGATCCAGACACTCCAGCATGCTGGGACCACCATGATAACTGTCCCATCCGGAGGAGTATGTGACCTCATCAACACCTATGCCCGAGGATCTGACGAGGGCAACCGCCACACCAGCGAGACTCTCACGTACAAGATCGCCATCGACTACCACTTCGTTGCCGACGCGGCAGCCTGCCGCTACTCCAACACCGGAACCGGTGTAATGTGGCTGGTGTATGACACCACTCCCGGCGGACAAGCTCCGACCCCGCAAACTATATTTGCCTACCCTGACACGCTAAAAGCGTGGCCGGCCACATGGAAGGTGAGCCGGGAGCTGTGTCATCGCTTCGTGGTGAAACGGCGATGGTTGTTCAACATGGAGACCGACGGGCGGATTGGTTCGGACATTCCTCCCTCGAATGCAAGTTGGAAGCCTTGCAAGCGCAACATCTACTTCCACAAGTTCACGAGCGGGTTGGGAGTGAGAACGCAGTGGAAGAATGTAACGGACGGAGGAGTTGGTGCCATCCAGAGAGGAGCGTTGTACATGGTCATTGCCCCCGGCAATGGTCTTACATTTACTGCCCATGGGCAGACCCGTCTGTACTTTAAGAGTGTCGGCAACCAGTAATGAATAAAAACTCC-GTTTTATTATATCTGATGAATGCTCAAAGCTTACCTTAATATGTCGTGCGATGGCACGAAAAAACACACGCAATCAATACAGGGGGGTAGTAGGCGGGCGGCTAAGGGTGGTGCTCGGCGG-GCAGAACATCGAAAAATCAAGATCTATCTGAAT-GTACTGCCTCCGTAGGAGGCAGCTCAGGGGGAGAATACCACTTCTCCCCCGGCGACATAATGTAAATGACGCAGTTTGCCTCGAAATACTCCAGCTGCCCTGGAGTCATTTCCTTCATCCAATCTTCATCCGAGTTGGCGAGGATTATTGTAGGCTTAGACTTCTTCTGCACCTTCTTCTTCTTACCATACTTGGGGTTCACAATGAAATCCCTCTGACAGCCAACTAACTGTTTCCAACAAGGACAAAATTTAAACGGAATATCATCTACGATGTTGTAGATTGCGTCTTCGTTGTATGAAGACCAATCAACATTATTTTGCCAGTAATTATGAACCCCTAGGCTTCTGGCCCAAGTAGATTTTCCGGTTCTTGTTGGGCCGACGATGTAGAGGCTCTGCTTTCTTGATCTTTCATCTGATGACTGGATACAGAATCCATCCATTGGAGGTCAGAAATTGCATCCTCGAGGGTATAACAGGTAGGTTGAAGGAGCATGTAAGCTTCGGGACTAACCTGGAAGATGTTAGGCTGGAGCCAATCATTGATTGACTCATTACAAAGTAAATCAGGTGAGGAGGGTGGATGAGGATTGGTGAACTCTTCCTGAATCTCAGGAAAAAGCTTATTTGCAGAGTATTCAAAATACTGCAATTTTGTGGACCAATCAAAGGGAAGCTCTTTCTGGATCATGGAGAGGTACTCTTCCTTGGAAGTAGCGTGTGAAATAATGTCTCGCATTATTTCATCTTTGGAAGGTTTTTTTTCCTTAACTTC---TGAATCAGATTTTCCTAGGAAGGGGGACTTCCTAGGAATGAAAGTACCTCTCTCAAAAACAGCCAGAGGTTCCTTGAGAATGTAATCCCTCACCCTGTTTACTGATTTGGCACTCTGAATGTTTGGGTGAAACCCATTAATATCAAAGAACCTTGAGTCGGATATCCTTACCGGCTTCTCTGTCTGAAGTAATGCATGTAAATGCAAACTTCCATCTTTATGTGCCTCTCGGGCACATAGAATGTATTTGGGAATCCAACGAACAACGAGCTCCCAGATCATCTGACAGGCGATTTCAGGATTTTCTGGACACTTTGGATAGGTGAGGAACGTGTTAGCGTTCCTGTGTGAGAACTGACGGTTGGATGAGGAGGAGGCCATAGCCGACGACGGAGGATGAGGCTGAGGGATGGCAGACTGGGAGCTCCAAACTCTATAGTATACCCGT-GCGCCTTCGAAATCCGCCGCTCCCTTGTCTTATAGTGGTTGTAAATGGGCCGGACCGGGCCGGCCCAGCAGGAAAAGAAGGCGCGCACTAATATTACCGCGCCTTCTTTTCCTGCGAGGGCCCGGTAGGGCCCGAGCGATTTGATGTAAAGCTTGGTCCTGCTTTGTATGATTTATCTAAAGCAGCCCATTCTAAAGAAACCGGTCCCGGGC-ACTATAAATTGCCTAACAAGTGCGATTCATTCAT
>GB1-R12
GGATCCACAGAACGCCCTGTATTAT-CAGCCGCGGGTACCCACAGCAGCTCCGGCATCCGCAGGAGTGCCGTGGAGTCGCGTAGGCGAGGTAGCTATTTTGAGCTTTGTTGCACTGATTTGCTTTTACCTGCTTTACCTTTGGGTGCTGAGAGACCTTATCTTAGTTCTGAAGGCTCGACAAGGCAGATCCACGGAGGAGCTGATATTTGGAGGACAAGCTGTGGATAGGAGCAACCCTATCCCTAATCTACCAGCACCACCAAGTCAGGGCAATCCCGGGCCATTTGTTCCAGGCACGGGATAAGCATTCAGCCATGTCCACGTCCAAGAGGAAGCGGGGAGATGATTCGAATTGGAGTAAGCGGGTGCCTAAGAAGAAGCCCTCTTCAGCTGGGCTGAAGAGGGCTGGAAGCAAGGCCGATAGGCCATCCCTCCAAATCCAGACACTCCAGCATGCTGGGACCACCATGATAACTGTCCCATCCGGAGGAGTATGTGACCTCATCAACACCTATGCCCGAGGATCTGACGAGGGCAACCGCCACACCAGCGAGACTCTCACGTACAAGATCGCCATCGACTACCACTTCGTTGCCGACGCGGCAGCCTGCCGCTACTCCAACACCGGAACCGGTGTAATGTGGCTGGTGTATGACACCACTCCCGGCGGACAAGCTCCGACCCCGCAAACTATATTTGCCTACCCTGACACGCTAAAAGCGTGGCCGGCCACATGGAAGGTGAGCCGGGAGCTGTGTCATCGCTTCGTGGTGAAACGGCGATGGTTGTTCAACATGGAGACCGACGGGCGGATTGGTTCGGACATTCCTCCCTCGAATGCAAGTTGGAAGCCTTGCAAGCGCAACATCTACTTCCACAAGTTCACGAGCGGGTTGGGAGTGAGAACGCAGTGGAAGAATGTAACGGACGGAGGAGTTGGTGCCATCCAGAGAGGAGCGTTGTACATGGTCATTGCCCCCGGCAATGGTCTTACATTTACTGCCCATGGGCAGACCCGTCTGTACTTTAAGAGTGTTGGCAACCAGTAATGAATAAAAACTCCCGTTTTATTATATCTGATGAATGCTGAAAGCTTACATTAATATGTCGTGCGATGGCACGAAAAAACACACGCAATCAATACAGGGGGGTAGTAGGCGGGCGGCTAAGGGTGGTGCTCGGCGG-GCAGAACATCGAAAAATCAAGATCTATCTGAAT-GTACTGCCTCCGTAGGAGGCAGCTCAGGGGGAGAATACCACTTCTCCCCCGGCGACATAATGTAAATGACGCAGTTTGCCTCGAAATACTCCAGCTGCCCTGGAGTCATTTCCTTCATCCAATCTTCATCCGAGTTGGCGAGGATTATTGTAGGCTTAGACTTCTTCTGCACCTTCTTCTTCTTACCATACTTGGGGTTCACAATGAAATCCCTCTGACAGCCAACTAACTGTTTCCAACAAGGACAAAATTTAAACGGAATATCATCTACGATGTTGTAGATTGCGTCTTCGTTGTATGAAGACCAATCAACATTATTTTGCCAGTAATTATGAACCCCTAGGCTTCTGGCCCAAGTAGATTTTCCGGTTCTTGTTGGGCCGACGATGTAGAGGCTCTGCTTTCTTGATCTTTCATCTGATGACTGGATACAGAATCCATCCATTGGAGGTCAGAAATTGCATCCTCGAGGGTATAACAGGTAGGTTGAAGGAGCATGTAAGCTTCGGGACTAACCTGGAAGATGTTAGGCTGGAGCCAATCATTGATTGACTCATTACAAAGTAAATCAGGTGAGGAGGGTGGATGAGGATTGGTGAACTCTTCCTGAATCTCAGGAAAAAGCTTATTTGCAGAGTATTCAAAATACTGCAATTTTGTGGACCAATCAAAGGGAAGCTCTTTCTGGATCATGGAGAGGTACTCTTCCTTGGAAGTAGCGTGTGAAATAATGTCTCGCATTATTTCATCTTTGGAAGGTTTTTTTTCCTTAACTTC---TGAATCAGATTTTCCTAGGAAGGGGGACTTCCTAGGAATGAAAGTACCTCTCTCAAAAACAGCCAGAGGTTCCTTGAGAATGTAATCCCTCACCCTGTTTACTGATTTGGCACTCTGAATGTTTGGGTGAAACCCATTAATATCAAAGAACCTTGAGTCGGATATCCTTACCGGCTTCTCTGTCTGAAGTAATGCATGTAAATGCAAACTTCCATCTTTATGTGCCTCTCGGGCACATAGAATGTATTTGGGAATCCAACGAACAACGAGCTCCCAGATCATCTGACAGGCGATTTCAGGATTTTCTGGACACTTTGGATAGGTGAGGAACGTGTTAGCGTTCCTGTGTGAGAACTGACGGTTGGATGAGGAGGAGGCCATAGCCGACGACGGAGGATGAGGCTGAGGGATGGCAGACTGGGAGCTCCAAACTCTATAGTATACCCGT-GCGCCTTCGAAATCCGCCGCTCCCTTGTCTTATAGTGGTTGTAAATGGGCCGGACCGGGCCGGCCCAGCAGGAAAAGAAGGCGCGCACTAATATTACCGCGCCTTCTTTTTCTGCGAGGGCCCGA-AGGGACCGAGCGATTTGATTTAAAGTTCGGTTCTGCTTTGTCTGATTTATCTAAAGCAGCCCAATCTAAAGAAACCGGTCCCCTGCGACTATAAATTGTCTCACAAGTGCGATTCATTCAT
>GB1-R13
GGATCCACAGAACGCCCTGTATTAT-CAGCCTCGGGTACCCACAGCAGCTCCGGCATCCGCAGGAGTGCCGTGGAGTCGCGTAGGCGAGGTAGCTATTTTGAGCTTTGTTGCACTGATTTGCTTTTACCTGCTTTACCTTTGGGTGCTGAGAGACCTTATCTTAGTTCTGAAGGCTCGACAAGGCAGATCCACGGAGGAGCTGATATTTGGAGGACAAGCTGTGGATAGGAGCAACCCTATCCCTAATCTACCAGCACCACCAAGTCAGGGCAATCCCGGGCCATTTGTTCCAGGCACGGGATAAGCATTCAGCCATGTCCACGTCCAAGAGGAAGCGGGGAGATGATTCGAATTGGAGTAAGCGGGTGCCTAAGAAGAAGCCCTCTTCAGCTGGGCTGAAGAGGGCTGGAAGCAAGGCCGATAGGCCATCCCTCCAAATCCAGACACTCCAGCATGCTGGGACCACCATGATAACTGTCCCATCCGGAGGAGTATGTGACCTCATCAACACCTATGCCCGAGGATCTGACGAGGGCAACCGCCACACCAGCGAGACTCTCACGTACAAGATCGCCATCGACTACCACTTCGTTGCCGACGCGGCAGCCTGCCGCTACTCCAACACCGGAACCGGTGTAATGTGGCTGGTGTATGACACCACTCCCGGCGGACAAGCTCCGACCCCGCAAACTATATTTGCCTACCCTGACACGCTAAAAGCGTGGCCGGCCACATGGAAGGTGAGCCGGGAGCTGTGTCATCGCTTCGTGGTGAAACGGCGATGGTTGTTCAACATGGAGACCGACGGGCGGATTGGTTCGGACATTCCTCCCTCGAATGCAAGTTGGAAGCCTTGCAAGCGCAACATCTACTTCCACAAGTTCACGAGCGGGTTGGGAGTGAGAACGCAGTGGAAGAATGTAACGGACGGAGGAGTTGGTGCCATCCAGAGAGGAGCGTTGTACATGGTCATTGCCCCCGGCAATGGTCTTACATTTACTGCCCATGGGCAGACCCGTCTGTACTTTAAGAGTGTCGGCAACCAGTAATGAATAAAAACTCCCGTTTTATTATATCTGATGAATGCTGAAAGCTTACATTAATATGTCGTGCGATGGCACGAAAAAACACACGCAATCAATACAGGGGGGTAGTAGGCGGGCGGCTAAGGGTGGTGCTCGGCGG-GCAGAACATCGAAAAATCAAGATCTATCTGAAT-GTACTGCCTCCGTAGGAGGCAGCTCAGGGGGAGAATACCACTTCTCCCCCGGCGACATAATGTAAATGACGCAGTTTGCCTCGAAATACTCCAGCTGCCCTGGAGTCATTTCCTTCATCCAATCTTCATCCGAGTTGGCGAGGATTATTGTAGGCTTAGACTTCTTCTGCACCTTCTTCTTCTTACCATACTTGGGGTTCACAATGAAATCCCTCTGACAGCCAACTAACTGTTTCCAACAAGGACAAAATTTAAACGGAATATCATCTACGATGTTGTAGATTGCGTCTTCGTTGTATGAAGACCAATCAACATTATTTTGCCAGTAATTATGAACCCCTAGGCTTCTGGCCCAAGTAGATTTTCCGGTTCTTGTTGGGCCGACGATGTAGAGGCTCTGCTTTCTTGATCTTTCATCTGATGACTGGATACAGAATCCATCCATTGGAGGTCAGAAATTGCATCCTCGAGGGTATAACAGGTAGGTTGAAGGAGCATGTAAGCTTCGGGACTAACCTGGAAGATGTTAGGCTGGAGCCAATCATTGATTGACTCATTACAAAGTAAATCAGGTGAGGAGGGTGGATGAGGATTGGTGAACTCTTCCTGAATCTCAGGAAAAAGCTTATTTGCAGAGTATTCAAAATACTGCAATTTTGTGGACCAATCAAAGGGAAGCTCTTTCTGGATCATGGAGAGGTACTCTTCCTTGGAAGTAGCGTGTGAAATAATGTCTCGCATTATTTCATCTTTGGAAGGTTTTTTTTCCTTAACTTC---TGAATCAGATTTTCCTAGGAAGGGGGACTTCCTAGGAATGAAAGTACCTCTCTCAAAAACAGCCAGAGGTTCCTTGAGAATGTAATCCCTCACCCTGTTTACTGATTTGGCACTCTGAATGTTTGGGTGAAACCCATTAATATCAAAGAACCTTGAGTCGGATATCCTTACCGGCTTCTCTGTCTGAAGTAATGCATGTAAATGCAAACTTCCATCTTTATGTGCCTCTCGGGCACATAGAATGTATTTGGGAATCCAACGAACAACGAGCTCCCAGATCATCTGACAGGCGATTTCAGGATTTTCTGGACACTTTGGATAGGTGAGGAACGTGTTAGCGTTCCTGTGTGAGAACTGACGGTTGGATGAGGAGGAGGCCATAGCCGACGACGGAGGATGAGGCTGAGGGATGGCAGACTGGGAGCTCCAAACTCTATAGTATACCCGT-GCGCCTTCGAAATCCGCCGCTCCCTTGTCTTATAGTGGTTGTAAATGGGCCGGACCGGGCCGGCCCAGCAGGAAAAGAAGGCGCGCAATAATATTACCGCGCCTTCTTTTTCTGCGAGGGCCCGA-AGGGACCGAGCGATTTGATTTAAAGTTCGGTTCTGCTTTGTCTGATTTATCTAAAGCAGCCCAATCTAAAGAAACCGGTCCCCTGCGACTATAAATTGTCTCACAAGTGCGATTCATTCAT
>GB1-R14
GGATCCACAGAACTCCTTCT-TTGTACAGCCGCGGGTACCCACAGCAGCTCCGACATCCGGAGGAGTGTCGTGGAGTCGCGTAGGCGAGGTAGCTATTTTGAGCTTTGTTGCACTGATTTGCTTTTACCTGCTTTACCTTTGGGTGCTGAGAGACCTTATCTTAGTTCTGAAGGCTCGACAAGGCAGATCCACGGAGGAGCTGATATTTGGAGGACAAGCTGTGGATAGGAGCAACCCTATCCCTAATCTACCAGCACCACCAAGTCAGGGCAATCCCGGGCCATTTGTTCCAGGCACGGGATAAGCATTCAGCCATGTCCACGTCCAAGAGGAAGCGGGGAGATGATTCGAATTGGAGTAAGCGGGTGCCTAAGAAGAAGCCCTCTTCAGCTGGGCTGAAGAGGGCTGGAAGCAAGGCCGATAGGCCATCCCTCCAAATCCAGACACTCCAGCATGCTGGGACCACCATGATAACTGTCCCATCCGGAGGAGTATGTGACCTCATCAACACCTATGCCCGAGGATCTGACGAGGGCAACCGCCACACCAGCGAGACTCTCACGTACAAGATCGCCATCGACTACCACTTCGTTGCCGACGCGGCAGCCTGCCGCTACTCCAACACCGGAACCGGTGTAATGTGGCTGGTGTATGACACCACTCCCGGCGGACAAGCTCCGACCCCGCAAACTATATTTGCCTACCCTGACACGCTAAAAGCGTGGCCGGCCACATGGAAGGTGAGCCGGGAGCTGTGTCATCGCTTCGTGGTGAAACGGCGATGGTTGTTCAACATGGAGACCGACGGGCGGATTGGTTCGGACATTCCTCCCTCGAATGCAAGTTGGAAGCCTTGCAAGCGCAACATCTACTTCCACAAGTTCACGAGCGGGTTGGGAGTGAGAACGCAGTGGAAGAATGTAACGGACGGAGGAGTTGGTGCGATACAGAGAGGAGCTCTGTACATGGTCATTGCCCCTGGCAATGGCCTTACATTTACTGCCCATGGGCAGACCCGTCTGTACTTTAAGAGTGTTGGCAACCAGTAATGAATAAAAACTCCCGTTTTATTATATCTGATGAATGCTGAAAGCTTACATTAATATGTCGTGCGATGGCACGAAAAAACACACGCAATCAATACAGGGGGGTAGTAGGCGGGCGGCTAAGGGTGGTGCTCGGCGG-GCAGAACATCGAAAAATCAAGATCTATCTGAAT-GTACTGCCTCCGTAGGAGGCAGCTCAGGGGGAGAATACCACTTCTCCCCCGGCGACATAATGTAAATGACGCAGTTTGCCTCGAAATACTCCAGCTGCCCTGGAGTCATTTCCTTCATCCAATCTTCATCCGAGTTGGCGAGGATTATTGTAGGCTTAGACTTCTTCTGCACCTTCTTCTTCTTACCATACTTGGGGTTCACAATGAAATCCCTCTGACAGCCAACTAACTGTTTCCAACAAGGACAAAATTTAAACGGAATATCATCTACGATGTTGTAGATTGCGTCTTCGTTGTATGAAGACCAATCAACATTATTTTGCCAGTAATTATGAACCCCTAGGCTTCTGGCCCAAGTAGATTTTCCGGTTCTTGTTGGGCCGACGATGTAGAGGCTCTGCTTTCTTGATCTTTCATCTGATGACTGGATACAGAATCCATCCATTGGAGGTCAGAAATTGCATCCTCGAGGGTATAACAGGTAGGTTGAAGGAGCATGTAAGCTTCGGGACTAACCTGGAAGATGTTAGGCTGGAGCCAATCATTGATTGACTCATTACAAAGTAAATCAGGTGAGGAGGGTGGATGAGGATTGGTGAACTCTTCCTGAATCTCAGGAAAAAGCTTATTTGCAGAGTATTCAAAATACTGCAATTTTGTGGACCAATCAAAGGGAAGCTCTTTCTGGATCATGGAGAGGTACTCTTCCTTGGAAGTAGCGTGTGAAATAATGTCTCGCATTATTTCATCTTTGGAAGGTTTTTTTTCCTTAACTTC---TGAATCAGATTTTCCTAGGAAGGGGGACTTCCTAGGAATGAAAGTACCTCTCTCAAAAACAGCCAGAGGTTCCTTGAGAATGTAATCCCTCACCCTGTTTACTGATTTGGCACTCTGAATGTTTGGGTGAAACCCATTAATATCAAAGAACCTTGACTCGGATATCCTTACCGGCTTCTCTGTCTGAAGTAATGCATGTAAATGCAAACTTCCATCTTTATGTGCCTCTCGGGCACATAGAATGTATTTGGGAATCCAACGAACAACGAGCTCCCAGATCATCTGACAGGCGATTTCAGGATTTTCTGGACACTTTGGATAGGTGAGGAACGTGTTAGCGTTCCTGTGTGAGAACTGACGGTTGGATGAGGAGGAGGCCATAGCCGACGACGGAGGATGAGGCTGAGGGATGGCAGACTGGGAGCTCCAAACTCTATAGTATACCCGT-GCGCCTTCGAAATCCGCCGCTCCCTTGTCTTATAGTGGTTGTAAATGGGCCGGACCGGGCCGGCCCAGCAGGAAAAGAAGGCGCGCACTAATATTACCGCGCCTTCTTTTCCTGCGAGGGCCCGGTAGGGCCCGAGCGATTTGATGTAAAGCTTGGTCCTGCTTTGTCTGATTTATCTAAAGCAGCCCAATCTAAAGAAACCGGTCCCGGGC-ACTATAAATTGCCTAACAAGTGCGATTCATTCAT
>GB1-R15
GGATCCACAGAACGCCCTGTATTAT-CAGCCGCGGGTACCCACAGCAGCTCCGGCATCCGCAGGAGTGCCGTGGAGTCGCGTAGGCGAGGTAGCTATTTTGAGCTTTGTTGCACTGATTTGCTTTTACCTGCTTTACCTTTGGGTGCTGAGAGACCTTATCTTAGTTCTGAAGGCTCGACAAGGAAGATCCACGGAGGAGCTGATATTTGGAGGACAAGCTGTGGATAGGAGCAACCCTATCCCTAATCTACCAGCACCACCAAGTCAGGGCAATCCCGGGCCATTTGTTCCAGGCACGGGATAAGCATTCAGCCATGTCCACGTCCAAGAGGAAGCGGGGAGATGATTCGAATTGGAGTAAGCGGGTGCCTAAGAAGAAGCCCTCTTCAGCTGGGCTGAAGAGGGCTGGAAGCAAGGCCGATAGGCCATCCCTCCAAATCCAGACACTCCAGCATGCTGGGACCACCATGATAACTGTCCCATCCGGAGGAGTATGTGACCTCATCAACACCTATGCCCGAGGATCTGACGAGGGCAACCGCCACACCAGCGAGACTCTCACGTACAAGATCGCCATCGACTACCACTTCGTTGCCGACGCGGCAGCCTGCCGCTACTCCAACACCGGAACCGGTGTAATGTGGCTGGTGTATGACACCACTCCCGGCGGACAAGCTCCGACCCCGCAAACTATATTTGCATATCCGGACACGCTGAAAGCTTGGCCGGCAACATGGAAAGTGAGCCGGGAGCTGTGTCATCGCTTCGTGGTGAAACGGCGATGGTTGTTCAACATGGAGACCGACGGGCGGATTGGTTCGGACATTCCTCCCTCGAATGCAAGTTGGAAGCCTTGCAAGCGCAACATCTACTTCCACAAGTTCACGAGCGGGTTGGGAGTGAGAACGCAGTGGAAGAATGTAACGGACGGAGGAGTTGGTGCCATCCAGAGAGGAGCGTTGTACATGGTCATTGCCCCCGGCAATGGTCTTACATTTACTGCCCATGGGCAGACCCGTCTGTACTTTAAGAGTGTCGGCAACCAGTAATGAATAAAAACTCC-GTTTTATTATATCTGATGAATGCTCAAAGCTTACATTAATATGTCGTGCGATGGCACGAAAAAACACACGCAATCAATACAGGGGGGTAGTAGGCGGGCGGCTAAGGGTGGTGCTCGGCGG-GCAGAACATCGAAAAATCAAGATCTATCTGAAT-GTACTGCCTCCGTAGGAGGCAGCTCAGGGGGAGAATACCACTTCTCCCCCGGCGACATAATGTAAATGACGCAGTTTGCCTCGAAATACTCCAGCTGCCCTGGAGTCATTTCCTTCATCCAATCTTCATCCGAGTTGGCGAGGATTATTGTAGGCTTAGACTTCTTCTGCACCTTCTTCTTCTTACCATACTTGGGGTTCACAATGAAATCCCTCTGACAGCCAACTAACTGTTTCCAACAAGGACAAAATTTAAACGGAATATCATCTACGATGTTGTAGATTGCGTCTTCGTTGTATGAAGACCAATCAACATTATTTTGCCAGTAATTATGAACCCCTAGGCTTCTGGCCCAAGTAGATTTTCCGGTTCTTGTTGGGCCGACGATGTAGAGGCTCTGCTTTCTTGATCTTTCATCTGATGACTGGATACAGAATCCATCCATTGGAGGTCAGAAATTGCATCCTCGAGGGTATAACAGGTAGGTTGAAGGAGCATGTAAGCTTCGGGACTAACCTGGAAGATGTTAGGCTGGAGCCAATCATTGATTGACTCATTACAAAGTAAATCAGGTGAGGAGGGTGGATGAGGATTGGTGAACTCTTCCTGAATCTCAGGAAAAAGCTTATTTGCAGAGTATTCAAAATACTGCAATTTTGTGGACCAATCAAAGGGAAGCTCTTTCTGGATCATGGAGAGGTACTCTTCCTTGGAAGTAGCGTGTGAAATAATGTCTCGCATTATTTCATCTTTGGAAGGTTTTTTTTCCTTAACTTC---TGAATCAGATTTTCCTAGGAAGGGGGACTTCCTAGGAATGAAAGTACCTCTCTCAAAAACAGCCAGAGGTTCCTTGAGAATGTAATCCCTCACCCTGTTTACTGATTTGGCACTCTGAATGTTTGGGTGAAACCCATTAATATCAAAGAACCTTGAGTCGGATATCCTTACCGGCTTCTCTGTCTGAAGTAATGCATGTAAATGCAAACTTCCATCTTTATGTGCCTCTCGGGCACATAGAATGTATTTGGGAATCCAACGAACAACGAGCTCCCAGATCATCTGACAGGCGATTTCAGGATTTTCTGGACACTTTGGATAGGTGAGGAACGTGTTAGCGTTCCTGTGTGAGAACTGACGGTTGGATGAGGAGGAGGCCATAGCCGACGACGGAGGATGAGGCTGAGGGATGGCAGACTGGGAGCTCCAAACTCTATAGTATACCCGT-GCGCCTTCGAAATCCGCCGCTCCCTTGTCTTATAGTGGTTGTAAATGGGCCGGACCGGGCCGGCCCAGCAGGAAAAGAAGGCGCGCACTAATATTACCGCGCCTTCTTTTTCTGCGAGGGCCCGA-AGGGACCGAGCGATTTGATTTAAAGTTCGGTTCTGCTTTGTCTGATTTATCTAAAGCAGCCCAATCTAAAGAAACCGGTCCCCTGCGACTATAAATTGTCTCACAAGTGCGATTCATTCAT
>GB1-R16
GGATCCACAGAACGCCCTGTATTAT-CAGCCGCGGGTACCCACAGCAGCTCCGGCATCCGCAGGAGTGCCGTGGAGTCGCGTAGGCGAGGTAGCTATTTTGAGCTTTGTTGCACTGATTTGCTTTTACCTGCTTTACCTTTGGGTGCTGAGAGACCTTATCTTAGTTCTGAAGGCTCGACAAGGCAGATCCACGGAGGAGCTGATATTTGGAGGACAAGCTGTGGATAGGAGCAACCCTATCCCTAATCTACCAGCACCACCAAGTCAGGGCAATCCCGGGCCATTTGTTCCAGGCACGGGATAAGCATTCAGCCATGTCCACGTCCAAGAGGAAGCGGGGAGATGATTCGAATTGGAGTAAGCGGGTGCCTAAGAAGAAGCCCTCTTCAGCTGGGCTGAAGAGGGCTGGAAGCAAGGCCGATAGGCCATCCCTCCAAATCCAGACACTCCAGCATGCTGGGACCACCATGATAACTGTCCCATCCGGAGGAGTATGTGACCTCATCAACACCTATGCCCGAGGATCTGACGAGGGCAACCGCCACACCAGCGAGACTCTCACGTACAAGATCGCCATCGACTACCACTTCGTTGCCGACGCGGCAGCCTGCCGCTACTCCAACACCGGAACCGGTGTAATGTGGCTGGTGTATGACACCACTCCCGGCGGACAAGCTCCGACCCCGCAAACTATATTTGCCTACCCTGACACGCTAAAAGCGTGGCCGGCCACATGGAAGGTGAGCCGGGAGCTGTGTCATCGCTTCGTGGTGAAACGGCGATGGTTGTTCAACATGGAGACCGACGGGCGGATTGGTTCGGACATTCCTCCCTCGAATGCAAGTTGGAAGCCTTGCAAGCGCAACATCTACTTCCACAAGTTCACGAGCGGGTTGGGAGTGAGAACGCAGTGGAAGAATGTAACGGACGGAGGAGTTGGTGCCATCCAGAGAGGAGCGTTGTACATGGTCATTGCCCCCGGCAATGGTCTTACATTTACTGCCCATGGGCAGACCCGTCTGTACTTTAAGAGTGTCGGCAACCAGTAATGAATAAAAACTCC-GTTTTATTATATCTGATGAATGCTCAAAGCTTACATTAATATGTCGTGCGATGGCACGAAAAA-CACACTGGAACGCAGCCCCGGGCTAA-AGACCGGGTCTCAAGAG----ACCCTGCGATACAAAACATCGAAAAAACAAGATCTATATGAATTACACTTCCTCCGTAGGAGGAAGCACAGGGGGAGAATACCACTTCTCCCCTGGCGACATTTTATAAATCATGCAGTTTGCCTCGAAATACTCCATCTGCCCTGGAGTCATTTCCTTCATCCAGTCTTCATCCCAGTTGGTGAGGATGATTGTAGGCTTAGACTTCATCTGAACTTTCTTCTTCTTGCCATATTTTGGATTTACCACGAACTCTTTCTGACAGCCAACTAACTGTTTCCAACAAGGACAGAATTTAAAAGGAATATCATCTACGATGTTGTAGATTGCGTCTTCGTTGTACGAAGACCAATCAACATTATTTTGCCAATAATTATGAAGCCCTAAGCTTCTGGCCCAAGTAGATTTTCCTGTTCGTGTTGGACCGACGATGTAGAGGCTCTGCTTTCTTGTTCCTTCATCTGTTGGCTGGATAATTGATCCATCCATTCAAGGTCAGAGATAGCCTCTTCGAGGGTGTAACAGGTTGGTTGAAGAAGCATGTATGATTCGGGACTAACCTGGAAGATGTTAGGCTGGAGCCAATCTTTGATTGACTCATTACAAAGAAGATCAGGTGAAGAGGGTGGATGAGGACTGATGAACTCTTCCTGAATCTCAGGGAACAATTTATTTGCAGAGTATTCAAAATACTGCAATTTTGTGGCCCAGTCATAGGGGAACTCTTTACGAACCATAGAGAGGTACTCTAGCTTTGAAGTGGAGTGTGAAATAATCTCTCTCATTATTTCATCTTTGGAAGGTTTCTTTTCAG-AATTTCCCTTGGA--AGGATTTCCTAGGAAGCTTGACTTCCTAGGAATGAAAGTACCTCTCTCAAACAAGGCCAGAGGTTCCTTGAGAATGTAATCCCTGACCTTGTTTACTGATTTTGCACTCTGAATGTTTGGGTGGAACCCTTTGATATCAAAGAACCTTGAGTCAGTGATTCTTACCGGTTTCTCTGTCTGGATTAATGCATGTAAATGCATATCTCCATCTCTATGTGCCTCTCGGGCACATATGATATACTTCGGGGTCCAACGACCAACGAGCTCCCAAATCATCTGACAGAGGATTTCTGGATTTTCTGGACAGTGTGGATATGTTAAGAACGTGTTAACGTTCCTGTGTGAGAACTGACGGTTGGATGAGGAGGAGGCCATATCGGACGACTCCGAGC-AGCTTGAGGGATGGCAGGATGGGAGCTCCAAACTCTATATCA-ACCGGTTGCGCCTTCGAAATCCGCCGCTCCCTTGTCTTATAGTGGTTGTTTATGGGCCGGACCGGGCCGGCCCAGCAGGAAAAGAAGGCGCGCAATAATATTACCGCGCCTTCTTTTTCTGCGAGGGCCCGA-AGGGACCGAGCGATTTGATTTAAAGTTCGGTTCTGCTTTGTCTGATTTATCTAAAGCAGCCCAATCTAAAGAAACCGGTCCCCTGCGACTATAAATTGTCTCACAAGTGCGATTCATTCAT
>GB1-R17
GGATCCACAGAACGCCCTGTATTAT-CAGCCGCGGGTACCCACAGCAGCTCCGGCATCCGCAGGAGTGCCGTGGAGTCGCGTAGGCGAGGTAGCTATTTTGAGCTTTGTTGCACTGATTTGCTTTTACCTGCTTTACCTTTGGGTGCTGAGAGACCTTATCTTAGTTCTGAAGGCTCGACAAGGCAGATCCACGGAGGAGCTGATATTTGGAGGACAAGCTGTGGATAGGAGCAACCCTATCCCTAATCTACCAGCACCACCAAGTCAGGGCAATCCCGGGCCATTTGTTCCAGGCACGGGATAAGCATTCAGCCATGTCCACGTCCAAGAGGAAGCGGGGAGATGATTCGAATTGGAGTAAGCGGGTGCCTAAGAAGAAGCCCTCTTCAGCTGGGCTGAAGAGGGCTGGAAGCAAGGCCGATAGGCCATCCCTCCAAATCCAGACACTCCAGCATGCTGGGACCACCATGATAACTGTCCCATCCGGAGGAGTATGTGACCTCATCAACACCTATGCCCGAGGATCTGACGAGGGCAACCGCCACACCAGCGAGACTCTCACGTACAAGATCGCCATCGACTACCACTTCGTTGCCGACGCGGCAGCCTGCCGCTACTCCAACACCGGAACCGGTGTAATGTGGCTGGTGTATGACACCACTCCCGGCGGACAAGCTCCGACCCCGCAAACTATATTTGCCTACCCTGACACGCTAAAAGCGTGGCCGGCCACATGGAAGGTGAGCCGGGAGCTGTGTCATCGCTTCGTGGTGAAACGGCGATGGTTGTTCAACATGGAGACCGACGGGCGGATTGGTTCGGACATTCCTCCCTCGAATGCAAGTTGGAAGCCTTGCAAGCGCAACATCTACTTCCACAAGTTCACGAGCGGGTTGGGAGTGAGAACGCAGTGGAAGAATGTAACGGACGGAGGAGTTGGTGCCATCCAGAGAGGAGCGTTGTACATGGTCATTGCCCCCGGCAATGGTCTTACATTTACTGCCCATGGGCAGACCCGTCTGTACTTTAAGAGTGTCGGCAACCAGTAATGAATAAAAACTCC-GTTTTATTATATCTGATGAATGCTCAAAGCTTACATTAATATGTCGTGCGATGGCACGAAAAA-CACACTGGAACGCAGCCCCGGGCTAA-AGACCGGGTCTCAAGAG----ACCCTGCGATACAAAACATCGAAAAAACAAGATCTATATGAATTACACTTCCTCCGTAGGAGGAAGCACAGGGGGAGAATACCACTTCTCCCCTGGCGACATTTTATAAATCATGCAGTTTGCCTCGAAATACTCCATCTGCCCTGGAGTCATTTCCTTCATCCAGTCTTCATCCCAGTTGGTGAGGATGATTGTAGGCTTAGACTTCATCTGAACTTTCTTCTTCTTGCCATATTTTGGATTTACCACGAACTCTTTCTGACAGCCAACTAACTGTTTCCAACAAGGACAGAATTTAAAAGGAATATCATCTACGATGTTGTAGATTGCGTCTTCGTTGTACGAAGACCAATCAACATTATTTTGCCAATAATTATGAAGCCCTAAGCTTCTGGCCCAAGTAGATTTTCCTGTTCGTGTTGGACCGACGATGTAGAGGCTCTGCTTTCTTGTTCCTTCATCTGTTGGCTGGATAATTGATCCATCCATTCAAGGTCAGAGATAGCCTCTTCGAGGGTGTAACAGGTTGGTTGAAGAAGCATGTATGATTCGGGACTAACCTGGAAGATGTTAGGCTGGAGCCAATCTTTGATTGACTCATTACAAAGAAGATCAGGTGAAGAGGGTGGATGAGGACTGATGAACTCTTCCTGAATCTCAGGGAACAATTTATTTGCAGAGTATTCAAAATACTGCAATTTTGTGGCCCAGTCATAGGGGAACTCTTTACGAACCATAGAGAGGTACTCTAGCTTTGAAGTGGAGTGTGAAATAATCTCTCTCATTATTTCATCTTTGGAAGGTTTCTTTTCAG-AATTTCCCTTGGA--AGGATTTCCTAGGAAGCTTGACTTCCTAGGAATGAAAGTACCTCTCTCAAACAAGGCCAGAGGTTCCTTGAGAATGTAATCCCTGACCTTGTTTACTGATTTTGCACTCTGAATGTTTGGGTGGAACCCTTTGATATCAAAGAACCTTGAGTCAGTGATTCTTACCGGTTTCTCTGTCTGGATTAATGCATGTAAATGCATATCTCCATCTCTATGTGCCTCTCGGGCACATATGATATACTTCGGGGTCCAACGACCAACGAGCTCCCAAATCATCTGACAGAGGATTTCTGGATTTTCTGGACAGTGTGGATATGTTAAGAACGTGTTAACGTTCCTGTGTGAGAACTGACGGTTGGATGAGGAGGAGGCCATATCGGACGACTCCGAGC-AGCTTGAGGGATGGCAGGATGGGAGCTCCAAACTCTATATCA-ACCGGTTGCGCCTTCGAAATCCGCCGCTCCCTTGTCTTGTAGTGGTTGTAAATGGGCCGGACCGGGCCGGCCCAGCAGGAAAAGAAGGCGCGCACTAATATTACCGCGCCTTCTTTTTCTGCGAGGGCCCGA-AGGGACCGAGCGATTTGATTTAAAGTTCGGTTCTGCTTTGTCTGATTTATCTAAAGCAGCCCAATCTAAAGAAACCGGTCCCCTGCGACTATAAATTGTCTCACAAGTGCGATTCATTCAT
>GB1-R18
GGATCCACAGAACGCCCTGTATTAT-CAGCCGCGGGTACCCACAGCAGCTCCGGCATCCGCAGGAGTGCCGTGGAGTCGCGTAGGCGAGGTAGCTATTTTGAGCTTTGTTGCACTGATTTGCTTTTACCTGCTTTACCTTTGGGTGCTGAGAGACCTTATCTTAGTTCTGAAGGCTCGACAAGGCAGATCCACGGAGGAGCTGATATTTGGAGGACAAGCTGTGGATAGGAGCAACCCTATCCCTAATCTACCAGCACCACCAAGTCAGGGCAATCCCGGGCCATTTGTTCCAGGCACGGGATAAGCATTCAGCCATGTCCACGTCCAAGAGGAAGCGGGGAGATGATTCGAATTGGAGTAAGCGGGTGCCTAAGAAGAAGCCCTCTTCAGCTGGGCTGAAGAGGGCTGGAAGCAAGGCCGATAGGCCATCCCTCCAAATCCAGACACTCCAGCATGCTGGGACCACCATGATAACTGTCCCATCCGGAGGAGTATGTGACCTCATCAACACCTATGCCCGAGGATCTGACGAGGGCAACCGCCACACCAGCGAGACTCTCACGTACAAGATCGCCATCGACTACCACTTCGTTGCCGACGCGGCAGCCTGCCGCTACTCCAACACCGGAACCGGTGTAATGTGGCTGGTGTATGACACCACTCCCGGCGGACAAGCTCCGACCCCGCAAACTATATTTGCCTACCCTGACACGCTAAAAGCGTGGCCGGCCACATGGAAGGTGAGCCGGGAGCTGTGTCATCGCTTCGTGGTGAAACGGCGATGGTTGTTCAACATGGAGACCGACGGGCGGATTGGTTCGGACATTCCTCCCTCGAATGCAAGTTGGAAGCCTTGCAAGCGCAACATCTACTTCCACAAGTTCACGAGCGGGTTGGGAGTGAGAACGCAGTGGAAGAATGTAACGGACGGAGGAGTTGGTGCCATCCAGAGAGGAGCGTTGTACATGGTCATTGCCCCCGGCAATGGTCTTACATTTACTGCCCATGGGCAGACCCGTCTGTACTTTAAGAGTGTCGGCAACCAGTAATGAATAAAAACTCC-GTTTTATTATATCTGATGAATGCTCAAAGCTTACATTAATATGTCGTGCGATGGCACGAAAAA-CACACTGGAACGCAGCCCCGGGCTAA-AGACCGGGTCTCAAGAG----ACCCTGCGATACAAAACATCGAAAAAtCAAGATCTATCTGAAT-GTACTGCCTCCGTAGGAGGCAGCTCAGGGGGAGAATACCACTTCTCCCCCGGCGACATAATGTAAATGACGCAGTTTGCCTCGAAATACTCCAGCTGCCCTGGAGTCATTTCCTTCATCCAATCTTCATCCGAGTTGGCGAGGATTATTGTAGGCTTAGACTTCTTCTGCACCTTCTTCTTCTTACCATACTTGGGGTTCACAATGAAATCCCTCTGACAGCCAACTAACTGTTTCCAACAAGGACAGAATTTAAAAGGAATATCATCTACGATGTTGTAGATTGCGTCTTCGTTGTACGAAGACCAATCAACATTATTTTGCCAATAATTATGAAGCCCTAAGCTTCTGGCCCAAGTAGATTTTCCTGTTCGTGTTGGACCGACGATGTAGAGGCTCTGCTTTCTTGTTCCTTCATCTGTTGGCTGGATAATTGATCCATCCATTCAAGGTCAGAGATTGCATCCTCGAGGGTGTAACAGGTTGGTTGAAGAAGCATGTATGATTCGGGACTAACCTGGAAGATGTTAGGCTGGAGCCAATCTTTGATTGACTCATTACAAAGAAGATCAGGTGAAGAGGGTGGATGAGGACTGATGAACTCTTCCTGAATCTCAGGGAACAATTTATTTGCAGAGTATTCAAAATACTGCAATTTTGTGGCCCAGTCATAGGGGAACTCTTTACGAACCATAGAGAGGTACTCTAGCTTTGAAGTGGAGTGTGAAATAATCTCTCTCATTATTTCATCTTTGGAAGGTTTCTTTTCAG-AATTTCCCTTGGA--AGGATTTCCTAGGAAGCTTGACTTCCTAGGAATGAAAGTACCTCTCTCAAACAAGGCCAGAGGTTCCTTGAGAATGTAATCCCTGACCCTGTTTACTGATTTTGCACTCTGAATGTTTGGGTGGAACCCTTTGATATCAAAGAACCTTGAGTCAGTGATTCTTACCGGTTTCTCTGTCTGGATTAATGCATGTAAATGCATATCTCCATCTCTATGTGCCTCTCGGGCACATATGATATACTTCGGGGTCCAACGACCAACGAGCTCCCAAATCATCTGACAGAGGATTTCTGGATTTTCTGGACAGTGTGGATATGTTAAGAACGTGTTAACGTTCCTGTGTGAGAACTGACGGTTGGATGAGGAGGAGGCCATATCGGACGACTCCGAGC-AGCTTGAGGGATGGCAGGATGGGAGCTCCAAACTCTATATCA-ACCGGTTGCGCCTTCGAAATCCGCCGCTCCCTTGTCTTATAGTGGTTGTTTATGGGCCGGACCGGGCCGGCCCAGCAGGAAAAGAAGGCGCGCACTAATATTACCGCGCCTTCTTTTTCTGCGAGGGCCCGA-AGGGACCGAGCGATTTGATTTAAAGTTCGGTTCTGCTTTGTCTGATTTATCTAAAGCAGCCCAATCTAAAGAAACCGGTCCCCTGCGACTATAAATTGTCTCACAAGTGCGATTCATTCAT
>GB1-R19
GGATCCACAGAACGCCCTGTATTAT-CAGCCGCGGGTACCCACAGCAGCTCCGGCATCCGCAGGAGTGCCGTGGAGTCGCGTAGGCGAGGTAGCTATTTTGAGCTTTGTTGCACTGATTTGCTTTTACCTGCTTTACCTTTGGGTGCTGAGAGACCTTATCTTAGTTCTGAAGGCTCGACAAGGCAGATCCACGGAGGAGCTGATATTTGGAGGACAAGCTGTGGATAGGAGCAACCCTATCCCTAATCTACCAGCACCACCAAGTCAGGGCAATCCCGGGCCATTTGTTCCAGGCACGGGATAAGCATTCAGCCATGTCCACGTCCAAGAGGAAGCGGGGAGATGATTCGAATTGGAGTAAGCGGGTGCCTAAGAAGAAGCCCTCTTCAGCTGGGCTGAAGAGGGCTGGAAGCAAGGCCGATAGGCCATCCCTCCAAATCCAGACACTCCAGCATGCTGGGACCACCATGATAACTGTCCCATCCGGAGGAGTATGTGACCTCATCAACACCTATGCCCGAGGATCTGACGAGGGCAACCGCCACACCAGCGAGACTCTCACGTACAAGATCGCCATCGACTACCACTTCGTTGCCGACGCGGCAGCCTGCCGCTACTCCAACACCGGAACCGGTGTAATGTGGCTGGTGTATGACACCACTCCCGGCGGACAAGCTCCGACCCCGCAAACTATATTTGCCTACCCTGACACGCTAAAAGCGTGGCCGGCCACATGGAAGGTGAGCCGGGAGCTGTGTCATCGCTTCGTGGTGAAACGGCGATGGTTGTTCAACATGGAGACCGACGGGCGGATTGGTTCGGACATTCCTCCCTCGAATGCAAGTTGGAAGCCTTGCAAGCGCAACATCTACTTCCACAAGTTCACGAGCGGGTTGGGAGTGAGAACGCAGTGGAAGAATGTAACGGACGGAGGAGTTGGTGCCATCCAGAGAGGAGCGTTGTACATGGTCATTGCCCCCGGCAATGGTCTTACATTTACTGCCCATGGGCAGACCCGTCTGTACTTTAAGAGTGTCGGCAACCAGTAATGAATAAAAACTCC-GTTTTATTATATCTGATGAATGCTCAAAGCTTACATTAATATGTCGTGCGATGGCACGAAAAA-CACACTGGAACGCAGCCCCGGGCTAA-AGACCGGGTCTCAAGAG----ACCCTGCGATACAAAACATCGAAAAAACAAGATCTATATGAATTACACTTTCTCCGTAGGAGGAAGCACAGGGGGAGAATACCACTTCTCCCCTGGCGACATTTTATAAATCATGCAGTTTGCCTCGAAATACTCCATCTGCCCTGGAGTCATTTCCTTCATCCAGTCTTCATCCCAGTTGGTGAGGATGATTGTAGGCTTAGACTTCATCTGAACTTTCTTCTTCTTGCCATACTTGTGGTTCACCACGAAATCCCTCTGACAGCCAACTAACTGTTTCCAACAAGGACAGAATTTAGACGGAATATCATCTACGATGTTGTAGATTGCGTCTTCGTTGTACGAAGACCAATCAACATTATTTTGCCAGTAATTATGAACCCCTAAGCTTCTGGCCCAAGTAGATTTTCCTGTTCGTGTTGGACCGACGATGTAGAGGCTCTGCTTTCTTGTTCCTTCATCTGATGACTGGATAATTGATCCATCCATTCAAGGTCAGAGATAGCCTCTTCGAGGGTGTAACAGGTTGGTTGAAGAAGCATGTATGATTCGGGACTAACCTGGAAGATGTTAGGCTGGAGCCAATCTTTGATTGACTCATTACAAAGAAAATCAGGTGAAGAGGGTGGATGAGGACTGATGAACTCTTCCTGAATCTCAGGGAACAATTTATTTGCAGAGTATTCAAAATACTGCAATTTTGTGGCCCAGTCATAGGGGAACTCTTTACGAACCATAGAGAGGTACTCTAGCTTTGAAGTGGAGTGTGAAATAATCTCTCTCATTATTTCATCTTTGGAAGGTTTCTTTTCAG-AATTTCCCTTGGA--AGGATTTCCTAGGAAGCTTGACTTCCTAGGAATGAAAGTACCTCTCTCAAACAAGGCCAGAGGTTCCTTGAGAATGTAATCCCTGACCTTGTTTACTGATTTTGCACTCTGAATGTTTGGGTGGAACCCTTTGATATCAAAGAACCTTGAGTCAGTGATTCTTACCGGTTTCTCTGTCTGGATTAATGCATGTAAATGCATATCTCCATCTCTATGTGCCTCTCGGGCACATATGATATACTTCGGGGTCCAACGACCAACGAGCTCCCAAATCATCTGACAGAGGATTTCTGGATTTTCTGGACAGTGTGGATATGTTAAGAACGTGTTAACGTTCCTGTGTGAGAACTGACGGTTGGATGAGGAGGAGGCCATATCGGACGACTCCGAGC-AGCTTGAGGGATGGCAGGATGGGAGCTCCAAACTCTATATCA-ACCGGTTGCGCCTTCGAAATCCGCCGCTCCCCC-TTTTATAGTGGTTGTTTATGGGCCGGACCGGGCCGGCCCAGCAGGAAAAGAAGGCGCGCAATAATATTACCGCGCCTTCTTTTTCTGCGAGGGCCCGA-AGGGACCGAGCGATTTGATTTAAAGTTCGGTTCTGCTTTGTCTGATTTATCTAAAGCAGCCCAATCTAAAGAAACCGGTCCCCTGCGACTATAAATTGTCTCACAAGTGCGATTCATTCAT
>GB1-R2
GGATCCACAGAACGCCCTGTATTAT-CAGCCGCGGGTACCCACAGCAGCTCCGGCATCCGCAGGAGTGCCGTGGAGTCGCGTAGGCGAGGTAGCTATTTTGAGCTTTGTTGCACTGATTTGCTTTTACCTGCTTTACCTTTGGGTGCTGAGAGACCTTATCTTAGTTCTGAAGGCTCGACAAGGCAGATCCACGGAGGAGCTGATATTTGGAGGACAAGCTGTGGATAGGAGCAACCCTATCCCTAATCTACCAGCACCACCAAGTCAGGGCAATCCCGGGCCATTTGTTCCAGGCACGGGATAAGCATTCAGCCATGTCCACGTCCAAGAGGAAGCGGGGAGATGATTCGAATTGGAGTAAGCGGGTGCCTAAGAAGAAGCCCTCTTCAGCTGGGCTGAAGAGGGCTGGAAGCAAGGCCGATAGGCCATCCCTCCAAATCCAGACACTCCAGCATGCTGGGACCACCATGATAACTGTCCCATCCGGAGGAGTATGTGACCTCATCAACACCTATGCCCGAGGATCTGACGAGGGCAACCGCCACACCAGCGAGACTCTCACGTACAAGATCGCCATCGACTACCACTTCGTTGCCGACGCGGCAGCCTGCCGCTACTCCAACACCGGAACCGGTGTAATGTGGCTGGTGTATGACACCACTCCCGGCGGACAAGCTCCGATCCCGCAAACTATATTTGCCTACCCTGACACGCTAAAAGCGTGGCCGGCCACATGGAAGGTGAGCCGGGAGCTGTGTCATCGCTTCGTGGTGAAACGGCGATGGTTGTTCAACATGGAGACCGACGGGCGGATTGGTTCGGACATTCCTCCCTCGAATGCAAGTTGGAAGCCTTGCAAGCGCAACATCTACTTCCACAAGTTCACGAGCGGGTTGGGAGTGAGAACGCAGTGGAAGAATGTAACGGACGGAGGAGTTGGTGCCATCCAGAGAGGAGCGTTGTACATGGTCATTGCCCCCGGCAATGGTCTTACATTTACTGCCCATGGGCAGACCCGTCTGTACTTTAAGAGTGTCGGCAACCAGTAATGAATAAAAACTCC-GTTTTATTATATCTGATGAATGCTCAAAGCTTACATTAATATGTCGTGCGATGGCACGAAAAAACACACGCAATCAATACAGGGGGGTAGTAGGCGGGCGGCTAAGGGTGGTGCTCGGCGG-GCAGAACATCGAAAAATCAAGATCTATCTGAAT-GTACTGCCTCCGTAGGAGGCAGCTCAGGGGGAGAATACCACTTCTCCCCCGGCGACATAATGTAAATGACGCAGTTTGCCTCGAAATACTCCAGCTGCCCTGGAGTCATTTCCTTCATCCAATCTTCATCCGAGTTGGCGAGGATTATTGTAGGCTTAGACTTCTTCTGCACCTTCTTCTTCTTACCATACTTGGGGTTCACAATGAAATCCCTCTGACAGCCAACTAACTGTTTCCAACAAGGACAAAATTTAAACGGAATATCATCTACGATGTTGTAGATTGCGTCTTCGTTGTATGAAGACCAATCAACATTATTTTGCCAGTAATTATGAACCCCTAGGCTTCTGGCCCAAGTAGATTTTCCGGTTCTTGTTGGGCCGACGATGTAGAGGCTCTGCTTTCTTGATCTTTCATCTGATGACTGGATACAGAATCCATCCATTGGAGGTCAGAAATTGCATCCTCGAGGGTATAACAGGTAGGTTGAAGGAGCATGTAAGCTTCGGGACTAACCTGGAAGATGTTAGGCTGGAGCCAATCATTGATTGACTCATTACAAAGTAAATCAGGTGAGGAGGGTGGATGAGGATTGGTGAACTCTTCCTGACTCTCAGGAAAAAGCTTATTTGCAGAGTATTCAAAATACTGCAATTTTGTGGACCAATCAAAGGGAAGCTCTTTCTGGATCATGGAGAGGTACTCTTCCTTGGAAGTAGCGTGTGAAATAATGTCTCGCATTATTTCATCTTTGGAAGGTTTTTTTTCCTTAACTTC---TGAATCAGATTTTCCTAGGAAGGGGGACTTCCTAGGAATGAAAGTACCTCTCTCAAAAACAGCCAGAGGTTCCTTGAGAATGTAATCCCTCACCCTGTTTACTGATTTGGCACTCTGAATGTTTGGGTGAAACCCATTAATATCAAAGAACCTTGAGTCGGATATCCTTACCGGCTTCTCTGTCTGAAGTAATGCATGTAAATGCAAACTTCCATCTTTATGTGCCTCTCGGGCACATAGAATGTATTTGGGAATCCAACGAACAACGAGCTCCCAGATCATCTGACAGGCGATTTCAGGATTTTCTGGACACTTTGGATAGGTGAGGAACGTGTTAGCGTTCCTGTGTGAGAACTGACGGTTGGATGAGGAGGAGGCCATAGCCGACGACGGAGGATGAGGCTGAGGGATGGCAGACTGGGAGCTCCAAACTCTATAGTATACCCGT-GCGCCTTCGAAATCCGCCGCTCCCTTGTCTTATAGTGGTTGTAAATGGGCCGGACCGGGCCGGCCCAGCAGGAAAAGAAGGCGCGCACTAATATTACCGCGCCTTCTTTTTCTGCGAGGGCCCGGAAGGGACCGAGCGATTTGATTTAAAGTTCGGTTCTGCTTTGTCTGATTTATCTAAAGCAGCCCAATCTAAAGAAACCGGTCCCCTGCGACTATAAATTGTCTCACAAGTGCGATTCATTCAT
>GB1-R20
GGATCCACAGAACGCCCTGTATTAT-CAGCCGCGGGTACCCACAGCAGCTCCGGCATCCGCAGGAGTGCCGTGGAGTCGCGTAGGCGAGGTAGCTATTTTGAGCTTTGTTGCACTGATTTGCTTTTACCTGCTTTACCTTTGGGTGCTGAGAGACCTTATCTTAGTTCTGAAGGCTCGACAAGGCAGATCCACGGAGGAGCTGATATTTGGAGGACAAGCTGTGGATAGGAGCAACCCTATCCCTAATCTACCAGCACCACCAAGTCAGGGCAATCCCGGGCCATTTGTTCCAGGCACGGGATAAGCATTCAGCCATGTCCACGTCCAAGAGGAAGCGGGGAGATGATTCGAATTGGAGTAAGCGGGTGCCTAAGAAGAAGCCCTCTTCAGCTGGGCTGAAGAGGGCTGGAAGCAAGGCCGATAGGCCATCCCTCCAAATCCAGACACTCCAGCATGCTGGGACCACCATGATAACTGTCCCATCCGGAGGAGTATGTGACCTCATCAACACCTATGCCCGAGGATCTGACGAGGGCAACCGCCACACCAGCGAGACTCTCACGTACAAGATCGCCATCGACTACCACTTCGTTGCCGACGCGGCAGCCTGCCGCTACTCCAACACCGGAACCGGTGTAATGTGGCTGGTGTATGACACCACTCCCGGCGGACAAGCTCCGACCCCGCAAACTATATTTGCCTACCCTGACACGCTAAAAGCGTGGCCGGCCACATGGAAGGTGAGCCGGGAGCTGTGTCATCGCTTCGTGGTGAAACGGCGATGGTTGTTCAACATGGAGACCGACGGGCGGATTGGTTCGGACATTCCTCCCTCGAATGCAAGTTGGAAGCCTTGCAAGCGCAACATCTACTTCCACAAGTTCACGAGCGGGTTGGGAGTGAGAACGCAGTGGAAGAATGTAACGGACGGAGGAGTTGGTGCCATCCAGAGAGGAGCGTTGTACATGGTCATTGCCCCCGGCAATGGTCTTACATTTACTGCCCATGGGCAGACCCGTCTGTACTTTAAGAGTGTCGGCAACCAGTAATGAATAAAAACTCC-GTTTTATTATATCTGATGAATGCTCAAAGCTTACATTAATATGTCGTGCGATGGCACGAAAAA-CACACTGGAACGCAGCCCCGGGCTAA-AGACCGGGTCTCAAGAG----ACCCTGCGATACAAAACATCGAAAAAACAAGATCTATATGAATTACACTTCCTCCGTAGGAGGAAGCACAGGGGGAGAATACCACTTCTCCCCTGGCGACATTTTATAAATCATGCAGTTTGCCTCGAAATACTCCATCTGCCCTGGAGTCATTTCCTTCATCCAGTCTTCATCCCAGTTGGTGAGGATGATTGTAGGCTTAGACTTCATCTGAACTTTCTTCTTCTTGCCATATTTTGGATTTACCACGAACTCTTTCTGACAGCCAACTAACTGTTTCCAACAAGGACAGAATTTAAAAGGAATATCATCTACGATGTTGTAGATTGCGTCTTCGTTGTACGAAGACCAATCAACATTATTTTGCCAATAATTATGAAGCCCTAAGCTTCTGGCCCAAGTAGATTTTCCTGTTCGTGTTGGACCGACGATGTAGAGGCTCTGCTTTCTTGTTCCTTCATCTGTTGGCTGGATAATTGATCCATCCATTCAAGGTCAGAGATAGCCTCTTCGAGGGTGTAACAGGTTGGTTGAAGAAGCATGTATGATTCGGGACTAACCTGGAAGATGTTAGGCTGGAGCCAATCTTTGATTGACTCATTACAAAGAAGATCAGGTGAAGAGGGTGGATGAGGACTGATGAACTCTTCCTGAATCTCAGGGAACAATTTATTTGCAGAGTATTCAAAATACTGCAATTTTGTGGCCCAGTCATAGGGGAACTCTTTACGAACCATAGAGAGGTACTCTAGCTTTGAAGTGGAGTGTGAAATAATCTCTCTCATTATTTCATCTTTGGAAGGTTTCTTTTCAG-AATTTCCCTTGGA--AGGATTTCCTAGGAAGCTTGACTTCCTAGGAATGAAAGTACCTCTCTCAAACAAGGCCAGAGGTTCCTTGAGAATGTAATCCCTGACCTTGTTTACTGATTTTGCACTCTGAATGTTTGGGTGGAACCCTTTGATATCAAAGAACCTTGAGTCAGTGATTCTTACCGGTTTCTCTGTCTGGATTAATGCATGTAAATGCATATCTCCATCTCTATGTGCCTCTCGGGCACATATGATATACTTCGGGGTCCAACGACCAACGAGCTCCCAAATCATCTGACAGAGGATTTCTGGATTTTCTGGACAGTGTGGATATGTTAAGAACGTGTTAACGTTCCTGTGTGAGAACTGACGGTTGGATGAGGAGGAGGCCATATCGGACGACTCCGAGC-AGCTTGAGGGATGGCAGGATGGGAGCTCCAAACTCTATATCA-ACCGGTTGCGCCTTCGAAATCCGCCGCTCCCTTGTCTTATAGTGGTTGTTTATGGGCCGGACCGGGCCGGCCCAGCAGGAAAAGAAGGCGCGCACTAATATTACCGCGCCTTCTTTTCCTGCGAGGGCCCGGTAGGGCCCGAGCGATTTGATGTAAAGCTTGGTCCTGCTTTGTCTGATTTATCTAAAGCAGCCCAATCTAAAGAAACCGGTCCCCTGCGACTATAAATTGCCTAACAAGTGCGATTCATTCAT
>GB1-R21
GGATCCACAGAACGCCCTGTATTAT-CAGCCGCGGGTACCCACAGCAGCTCCGGCATCCGCAGGAGTGCCGTGGAGTCGCGTAGGCGAGGTAGCTATTTTGAGCTTTGTTGCACTGATTTGCTTTTACCTGCTTTACCTTTGGGTGCTGAGAGACCTTATCTTAGTTCTGAAGGCTCGACAAGGCAGATCCACGGAGGAGCTGATATTTGGAGGACAAGCTGTGGATAGGAGCAACCCTATCCCTAATCTACCAGCACCACCAAGTCAGGGCAATCCCGGGCCATTTGTTCCAGGCACGGGATAAGCATTCAGCCATGTCCACGTCCAAGAGGAAGCGGGGAGATGATTCGAATTGGATTAAGCGGGTGCCTAAGAAGAAGCCCTCTTCAGCTGGGCTGAAGAGGGCTGGAAGCAAGGCCGATAGGCCATCCCTCCAAATCCAGACACTCCAGCATGCTGGGACCACCATGATAACTGTCCCATCCGGAGGAGTATGTGACCTCATCAACACCTATGCCCGAGGATCTGACGAGGGCAACCGCCACACCAGCGAGACTCTCACGTACAAGATCGCCATCGACTACCACTTCGTTGCCGACGCGGCAGCCTGCCGCTACTCCAACACCGGAACCGGTGTAATGTGGCTGGTGTATGACACCACTCCCGGCGGACAAGCTCCGACCCCGCAAACTATATTTGCCTACCCTGACACGCTAAAAGCGTGGCCGGCCACATGGAAGGTGAGCCGGGAGCTGTGTCATCGCTTCGTGGTGAAACGGCGATGGTTGTTCAACATGGAGACCGACGGGCGGATTGGTTCGGACATTCCTCCCTCGAATGCAAGTTGGAAGCCTTGCAAGCGCAACATCTACTTCCACAAGTTCACGAGCGGGTTGGGAGTGAGAACGCAGTGGAAGAATGTAACGGACGGAGGAGTTGGTGCCATCCAGAGAGGAGCGTTGTACATGGTCATTGCCCCCGGCAATGGTCTTACATTTACTGCCCATGGGCAGACCCGTCTGTACTTTAAGAGTGTCGGCAACCAGTAATGAATAAAAACTCC-GTTTTATTATATCTGATGAATGCTGAAAGCTTACATTAATATGTCGTGCGATGGCACGAAAAAACACACGCAATCAATACAGGGGGGTAGTAGGCGGGCGGCTAAGGGTGGTGCTCGGCGG-GCAGAACATCGAAAAATCAAGATCTATCTGAAT-GTACTGCCTCCGTAGGAGGCAGCTCAGGGGGAGAATACCACTTCTCCCCCGGCGACATAATGTAAATGACGCAGTTTGCCTCGAAATACTCCAGCTGCCCTGGAGTCATTTCCTTCATCCAATCTTCATCCGAGTTGGCGAGGATTATTGTAGGCTTAGACTTCTTCTGCACCTTCTTCTTCTTACCATACTTGGGGTTCACAATGAAATCCCTCTGACAGCCAACTAACTGTTTCCAACAAGGACAAAATTTAAACGGAATATCATCTACGATGTTGTAGATTGCGTCTTCGTTGTATGAAGACCAATCAACATTATTTTGCCAGTAATTATGAACCCCTAGGCTTCTGGCCCAAGTAGATTTTCCGGTTCTTGTTGGGCCGACGATGTAGAGGCTCTGCTTTCTTGATCTTTCATCTGATGACTGGATACAGAATCCATCCATTGGAGGTCAGAAATTGCATCCTCGAGGGTATAACAGGTAGGTTGAAGGAGCATGTAAGCTTCGGGACTAACCTGGAAGATGTTAGGCTGGAGCCAATCATTGATTGACTCATTACAAAGTAAATCAGGTGAGGAGGGTGGATGAGGATTGGTGAACTCTTCCTGAATCTCAGGAAAAAGCTTATTTGCAGAGTATTCAAAATACTGCAATTTTGTGGACCAATCAAAGGGAAGCTCTTTCTGGATCATGGAGAGGTACTCTTCCTTGGAAGTAGCGTGTGAAATAATGTCTCGCATTATTTCATCTTTGGAAGGTTTTTTTTCCTTAACTTC---TGAATCAGATTTTCCTAGGAAGGGGGACTTCCTAGGAATGAAAGTACCTCTCTCAAAAACAGCCAGAGGTTCCTTGAGAATGTAATCCCTCACCCTGTTTACTGATTTGGCACTCTGAATGTTTGGGTGAAACCCATTAATATCAAAGAACCTTGAGTCGGATATCCTTACCGGCTTCTCTGTCTGAAGTAATGCATGTAAATGCAAACTTCCATCTTTATGTGCCTCTCGGGCACATAGAATGTATTTGGGAATCCAACGAACAACGAGCTCCCAGATCATCTGACAGGCGATTTCAGGATTTTCTGGACACTTTGGATAGGTGAGGAACGTGTTAGCGTTCCTGTGTGAGAACTGACGGTTGGATGAGGAGGAGGCCATAGCCGACGACGGAGGATGAGGCTGAGGGATGGCAGACTGGGAGCTCCAAACTCTATAGTATACCCGT-GCGCCTTCGAAATCCGCCGCTCCCTTGTCTTATAGTGGTTGTAAATGGGCCGGACCGGGCCGGCCCAGCAGGAAAAGAAGGCGCGCACTAATATTACCGCGCCTTCTTTTTCTGCGAGGGCCCGA-AGGGACCGAGCGATTTGATTTAAAGTTCGGTTCTGCTTTGTCTGATTTATCTAAAGCAGCCCAATCTAAAGAAACCGGTCCCCTGCGACTATAAATTGTCTCACAAGTGCGATTCATTCAT
>GB1-R22
GGATCCACAGAACGCCCTGTATTAT-CAGCCGCGGGTACCCACAGCAGCTCCGGCATCCGCAGGAGTGCCGTGGAGTCGCGTAGGCGAGGTAGCTATTTTGAGCTTTGTTGCACTGATTTGCTTTTACCTGCTTTACCTTTGGGTGCTGAGAGACCTTATCTTAGTTCTGAAGGCTCGACAAGGCAGATCCACGGAGGAGCTGATATTTGGAGGACAAGCTGTGGATAGGAGCAACCCTATCCCTAATCTACCAGCACCACCAAGTCAGGGCAATCCCGGGCCATTTGTTCCAGGCACGGGATAAGCATTCAGCCATGTCCACGTCCAAGAGGAAGCGGGGAGATGATTCGAATTGGATTAAGCGGGTGCCTAAGAAGAAGCCCTCTTCAGCTGGGCTGAAGAGGGCTGGAAGCAAGGCCGATAGGCCATCCCTCCAAATCCAGACACTCCAGCATGCTGGGACCACCATGATAACTGTCCCATCCGGAGGAGTATGTGACCTCATCAACACCTATGCCCGAGGATCTGACGAGGGCAACCGCCACACCAGCGAGACTCTCACGTACAAGATCGCCATCGACTACCACTTCGTTGCCGACGCGGCAGCCTGCCGCTACTCCAACACCGGAACCGGTGTAATGTGGCTGGTGTATGACACCACTCCCGGCGGACAAGCTCCGACCCCGCAAACTATATTTGCCTACCCTGACACGCTAAAAGCGTGGCCGGCCACATGGAAGGTGAGCCGGGAGCTGTGTCATCGCTTCGTGGTGAAACGGCGATGGTTGTTCAACATGGAGACCGACGGGCGGATTGGTTCGGACATTCCTCCCTCGAATGCAAGTTGGAAGCCTTGCAAGCGCAACATCTACTTCCACAAGTTCACGAGCGGGTTGGGAGTGAGAACGCAGTGGAAGAATGTAACGGACGGAGGAGTTGGTGCCATCCAGAGAGGAGCGTTGTACATGGTCATTGCCCCCGGCAATGGTCTTACATTTACTGCCCATGGGCAGACCCGTCTGTACTTTAAGAGTGTCGGCAACCAGTAATGAATAAAAACTCCCGTTTTATTATATCTGATGAATGCTGAAAGCTTACATTAATATGTCGTGCGATGGCACGAAAAAACACACGCAATCAATACAGGGGGGTAGTAGGCGGGCGGCTAAGGGTGGTGCTCGGCGG-GCAGAACATCGAAAAATCAAGATCTATCTGAAT-GTACTGCCTCCGTAGGAGGCAGCTCAGGGGGAGAATACCACTTCTCCCCCGGCGACATAATGTAAATGACGCAGTTTGCCTCGAAATACTCCAGCTGCCCTGGAGTCATTTCCTTCATCCAATCTTCATCCGAGTTGGCGAGGATTATTGTAGGCTTAGACTTCTTCTGCACCTTCTTCTTCTTACCATACTTGGGGTTCACAATGAAATCCCTCTGACAGCCAACTAACTGTTTCCAACAAGGACAAAATTTAAACGGAATATCATCTACGATGTTGTAGATTGCGTCTTCGTTGTATGAAGACCAATCAACATTATTTTGCCAGTAATTATGAACCCCTAGGCTTCTGGCCCAAGTAGATTTTCCGGTTCTTGTTGGGCCGACGATGTAGAGGCTCTGCTTTCTTGATCTTTCATCTGATGACTGGATACAGAATCCATCCATTGGAGGTCAGAAATTGCATCCTCGAGGGTATAACAGGTAGGTTGAAGGAGCATGTAAGCTTCGGGACTAACCTGGAAGATGTTAGGCTGGAGCCAATCATTGATTGACTCATTACAAAGTAAATCAGGTGAGGAGGGTGGATGAGGATTGGTGAACTCTTCCTGAATCTCAGGAAAAAGCTTATTTGCAGAGTATTCAAAATACTGCAATTTTGTGGACCAATCAAAGGGAAGCTCTTTCTGGATCATGGAGAGGTACTCTTCCTTGGAAGTAGCGTGTGAAATAATGTCTCGCATTATTTCATCTTTGGAAGGTTTTTTTTCCTTAACTTC---TGAATCAGATTTTCCTAGGAAGGGGGACTTCCTAGGAATGAAAGTACCTCTCTCAAAAACAGCCAGAGGTTCCTTGAGAATGTAATCCCTCACCCTGTTTACTGATTTGGCACTCTGAATGTTTGGGTGAAACCCATTAATATCAAAGAACCTTGAGTCGGATATCCTTACCGGCTTCTCTGTCTGAAGTAATGCATGTAAATGCAAACTTCCATCTTTATGTGCCTCTCGGGCACATAGAATGTATTTGGGAATCCAACGAACAACGAGCTCCCAGATCATCTGACAGGCGATTTCAGGATTTTCTGGACACTTTGGATAGGTGAGGAACGTGTTAGCGTTCCTGTGTGAGAACTGACGGTTGGATGAGGAGGAGGCCATAGCCGACGACGGAGGATGAGGCTGAGGGATGGCAGACTGGGAGCTCCAAACTCTATAGTATACCCGT-GCGCCTTCGAAATCCGCCGCTCCCTTGTCTTATAGTGGTTGTAAATGGGCCGGACCGGGCCGGCCCAGCAGGAAAAGAAGGCGCGCACTAATATTACCGCGCCTTCTTTTCCTGCGAGGGCCCGGTAGGGCCCGAGCGATTTGATTTAAAGTTCGGTTCTGCTTTGTCTGATTTATCTAAAGCAGCCCAATCTAAAGAAACCGGTCCCCTGCGACTATAAATTGTCTCACAAGTGCGATTCATTCAT
>GB1-R23
GGATCCACAGAACGCCCTGTATTAT-CAGCCGCGGGTACCCACAGCAGCTCCGGCATCCGGAGGAGTGCCGTGGAGTCGCGTAGGCGAGGTAGCTATTTTGAGCTTTGTTGCACTGATTTGCTTTTACCTGCTTTACCTTTGGGTGCTGAGAGACCTTATCTTAGTTCTGAAGGCTCGACAAGGCAGATCCACGGAGGAGCTGATATTTGGAATACAAGCTGTGGATAGGAGCAACCCTATCCCTAATCTACCAGCACCACCAATTCAGGGCAATCCCGGGCCATTCGTTCCAGGCACGGGATAAGCAATCAGCCATGTCTACTTCCAAGAGGAAACGGGGAGATGATTCGAACTGGAATAAGCGGACGACTAAGAAGAAGCCCTCTTCAGCTGGGCTGAAGAGGGCTGGAAGCAAGGCCGATAGGCCATCCCTTCAGATCCAGACACTCCAGCATGCTGGGACCACCATGATAACTGTCCCATCCGGAGGAGTATGTGACCTCATCAACACCTATGCCCGAGGATCTGACGAGGGCAACCGCCACACCAGCGAGACTCTGACGTACAAGATTGCCGTCGACTACCACTTCGTTGCCGACGCGGCAGCCTGCCGCTACTCCAACACCGGAACCGGTGTGATGTGGCTGGTGTATGACACCACTCCCGGCGGACAAGCTCCGACCCCGCAAACTATATTTGCCTACCCTGACACGCTAAAAGCGTGGCCGGCAACATGGAAGGTGAGCCGGGAGCTGTGTCATCGCTTCGTGGTGAAACGGCGATGGTTGTTCAACATGGAGACCGACGGTCGAATTGGTTCGGACATTCCTCCCTCGAATGCAAGTTGGAAGCCTTGCAAGCGCAACATCTACTTCCACAAGTTCACGAGTGGGTTGGGAGTGAGAACGCAGTGGAAGAATGTAACGGACGGAGGAGTTGGTGCGATACAGAGAGGAGCGTTGTACATGGTCATTGCCCCCGGCAATGGTCTTACATTTACTGCCCATGGGCAGACCCGTCTGTACTTTAAGAGTGTCGGCAACCAGTAATGAATAAAAACTCC-GTTTTATTATATCTGATGAATGCTCAAAGCTTACATTAATATGTCGTGCGATGGCACGAAAAAACACACGCAATCAATACAGGGGGGTAGTAGGCGGGCGGCTAAGGGTGGTGCTCGGCGG-GCAGAACATCGAAAAATCAAGATCTATCTGAAT-GTACTGCCTCCGTAGGAGGCAGCTCAGGGGGAGAATACCACTTCTCCCCCGGCGACATAATGTAAATGACGCAGTTTGCCTCGAAATACTCCAGCTGCCCTGGAGTCATTTCCTTCATCCAATCTTCATCCGAGTTGGCGAGGATTATTGTAGGCTTAGACTTCTTCTGCACCTTCTTCTTCTTACCATACTTGGGGTTCACAATGAAATCCCTCTGACAGCCAACTAACTGTTTCCAACAAGGACAAAATTTAAACGGAATATCATCTACGATGTTGTAGATTGCGTCTTCGTTGTATGAAGACCAATCAACATTATTTTGCCAGTAATTATGAACCCCTAGGCTTCTGGCCCAAGTAGATTTTCCGGTTCTTGTTGGGCCGACGATGTAGAGGCTCTGCTTTCTTGATCTTTCATCTGATGACTGGATACAGAATCCATCCATTGGAGGTCAGAAATTGCATCCTCGAGGGTATAACAGGTAGGTTGAAGGAGCATGTAAGCTTCGGGACTAACCTGGAAGATGTTAGGCTGGAGCCAATCATTGATTGACTCATTACAAAGTAAATCAGGTGAGGAGGGTGGATGAGGATTGGTGAACTCTTCCTGAATCTCAGGAAAAAGCTTATTTGCAGAGTATTCAAAATACTGCAATTTTGTGGACCAATCAAAGGGAAGCTCTTTCTGGATCATGGAGAGGTACTCTTCCTTGGAAGTAGCGTGTGAAATAATGTCTCGCATTATTTCATCTTTGGAAGGTTTTTTTTCCTTAACTTC---TGAATCAGATTTTCCTAGGAAGGGGGACTTCCTAGGAATGAAAGTACCTCTCTCAAAAACAGCCAGAGGTTCCTTGAGAATGTAATCCCTCACCCTGTTTACTGATTTGGCACTCTGAATGTTTGGGTGAAACCCATTAATATCAAAGAACCTTGAGTCGGATATCCTTACCGGCTTCTCTGTCTGAAGTAATGCATGTAAATGCAAACTTCCATCTTTATGTGCCTCTCGGGCACATAGAATGTATTTGGGAATCCAACGAACAACGAGCTCCCAGATCATCTGACAGGCGATTTCAGGATTTTCTGGACACTTTGGATAGGTGAGGAACGTGTTAGCGTTCCTGTGTGAGAACTGACGGTTGGATGAGGAGGAGGCCATAGCCGACGACGGAGGATGAGGCTGAGGGATGGCAGACTGGGAGCTCCAAACTCTATAGTATACCCGT-GCGCCTTCGAAATCCGCCGCTCCCTTGTCTTATAGTGGTTGTAAATGGGCCGGACCGGGCCGGCCCAGCAGGAAAAGAAGGCGCGCACTAATATTACCGCGCCTTCTTTTCCTGCGAGGGCCCGGTAGGGCCCGAGCGATTTGATTTAAAGTTCGGTTCTGCTTTGTCTGATTTATCTAAAGCAGCCCATTCTAAAGAAACCGGTCCCGGGC-ACTATAAATTGTCTCACAAGTGCGATTCATTCAT
>GB1-R24
GGATCCACAGAACGCCCTGTATTAT-CAGCCGCGGGTACCCACAGCAGCTCCGGCATCCGCAGGAGTGCCGTGGAGTCGCGTAGGCGAGGTAGCTATTTTGAGCTTTGTTGCACTGATTTGCTTTTACCTGCTTTACCTTTGGGTGCTGAGAGACCTTATCTTAGTTCTGAAGGCTCGACAAGGCAGATCCACGGAGGAGCTGATATTTGGAGGACAAGCTGTGGATAGGAGCAACCCTATCCCTAATCTACCAGCACCACCAAGTCAGGGCAATCCCGGGCCATTTGTTCCAGGCACGGGATAAGCATTCAGCCATGTCCACGTCCAAGAGGAAGCGGGGAGATGATTCGAATTGGAGTAAGCGGGTGCCTAAGAAGAAGCCCTCTTCAGCTGGGCTGAAGAGGGCTGGAAGCAAGGCCGATAGGCCATCCCTCCAAATCCAGACACTCCAGCATGCTGGGACCACCATGATAACTGTCCCATCCGGAGGAGTATGTGACCTCATCAACACCTATGCCCGAGGATCTGACGAGGGCAACCGCCACACCAGCGAGACTCTCACGTACAAGATCGCCATCGACTACCACTTCGTTGCCGACGCGGCAGCCTGCCGCTACTCCAACACCGGAACCGGTGTAATGTGGCTGGTGTATGACACCACTCCCGGCGGACAAGCTCCGACCCCGCAAACTATATTTGCCTACCCTGACACGCTAAAAGCGTGGCCGGCCACATGGAAGGTGAGCCGGGAGCTGTGTCATCGCTTCGTGGTGAAACGGCGATGGTTGTTCAACATGGAGACCGACGGTCGAATTGGTTCGGACATTCCTCCCTCGAATGCAAGTTGGAAGCCTTGCAAGCGCAACATCTACTTCCACAAGTTCACGAGTGGGTTGGGAGTGAGAACGCAGTGGAAGAATGTAACGGACGGAGGAGTTGGTGCGATACAGAGAGGAGCGTTGTACATGGTCATTGCCCCCGGCAATGGTCTTACATTTACTGCCCATGGGCAGACCCGTCTGTACTTTAAGAGTGTCGGCAACCAGTAATGAATAAAAACTCC-GTTTTATTATATCTGATGAATGCTCAAAGCTTACATTAATATGTCGTGCGATGGCACGAAAAAACACACGCAATCAATACAGGGGGGTAGTAGGCGGGCGGCTAAGGGTGGTGCTCGGCGG-GCAGAACATCGAAAAATCAAGATCTATCTGAAT-GTACTGCCTCCGTAGGAGGCAGCTCAGGGGGAGAATACCACTTCTCCCCCGGCGACATAATGTAAATGACGCAGTTTGCCTCGAAATACTCCAGCTGCCCTGGAGTCATTTCCTTCATCCAATCTTCATCCGAGTTGGCGAGGATTATTGTAGGCTTAGACTTCTTCTGCACCTTCTTCTTCTTACCATACTTGGGGTTCACAATGAAATCCCTCTGACAGCCAACTAACTGTTTCCAACAAGGACAAAATTTAAACGGAATATCATCTACGATGTTGTAGATTGCGTCTTCGTTGTATGAAGACCAATCAACATTATTTTGCCAGTAATTATGAACCCCTAGGCTTCTGGCCCAAGTAGATTTTCCGGTTCTTGTTGGGCCGACGATGTAGAGGCTCTGCTTTCTTGATCTTTCATCTGATGACTGGATACAGAATCCATCCATTGGAGGTCAGAAATTGCATCCTCGAGGGTATAACAGGTAGGTTGAAGGAGCATGTAAGCTTCGGGACTAACCTGGAAGATGTTAGGCTGGAGCCAATCATTGATTGACTCATTACAAAGTAAATCAGGTGAGGAGGGTGGATGAGGATTGGTGAACTCTTCCTGAATCTCAGGAAAAAGCTTATTTGCAGAGTATTCAAAATACTGCAATTTTGTGGACCAATCAAAGGGAAGCTCTTTCTGGATCATGGAGAGGTACTCTTCCTTGGAAGTAGCGTGTGAAATAATGTCTCGCATTATTTCATCTTTGGAAGGTTTTTTTTCCTTAACTTC---TGAATCAGATTTTCCTAGGAAGGGGGACTTCCTAGGAATGAAAGTACCTCTCTCAAAAACAGCCAGAGGTTCCTTGAGAATGTAATCCCTCACCCTGTTTACTGATTTGGCACTCTGAATGTTTGGGTGAAACCCATTAATATCAAAGAACCTTGAGTCGGATATCCTTACCGGCTTCTCTGTCTGAAGTAATGCATGTAAATGCAAACTTCCATCTTTATGTGCCTCTCGGGCACATAGAATGTATTTGGGAATCCAACGAACAACGAGCTCCCAGATCATCTGACAGGCGATTTCAGGATTTTCTGGACACTTTGGATAGGTGAGGAACGTGTTAGCGTTCCTGTGTGAGAACTGACGGTTGGATGAGGAGGAGGCCATAGCCGACGACGGAGGATGAGGCTGAGGGATGGCAGACTGGGAGCTCCAAACTCTATAGTATACCCGT-GCGCCTTCGAAATCCGCCGCTCCCTTGTCTTATAGTGGTTGTAAATGGGCCGGACCGGGCCGGCCCAGCAGGAAAAGAAGGCGCGCACTAATATTACCGCGCCTTCTTTTCCTGCGAGGGCCCGGTAGGGCCCGAGCGATTTGATTTAAAGTTCGGTTCTGCTTTGTCTGATTTATCTAAAGCAGCCCATTCTAAAGAAACCGGTCCCGGGC-ACTATAAATTGTCTCACAAGTGCGATTCATTCAT
>GB1-R25
GGATCCACAGAACTCCTTCT-TTGTACAGCCGCGGGTACCCACAGCAGCTCCGGCATCCGCAGGAGTGCCGTGGAGTCGCGTAGGCGAGGTAGCTATTTTGAGCTTTGTTGCACTGATTTGCTTTTACCTGCTTTACCTTTGGGTGCTGAGAGACCTTATCTTAGTTCTGAAGGCTCGACAAGGCAGATCCACGGAGGAGCTGATATTTGGAGGACAAGCTGTGGATAGGAGCAACCCTATCCCTAATCTACCAGCACCACCAAGTCAGGGCAATCCCGGGCCATTTGTTCCAGGCACGGGATAAGCATTCAGCCATGTCCACGTCCAAGAGGAAGCGGGGAGATGATTCGAATTGGAGTAAGCGGGTGCCTAAGAAGAAGCCCACTTCAGCTGGGCTGAAGAGGGCTGGAAGCAAGGCCGATAGGCCATCCCTCCAAATCCAGACACTCCAGCATGCTGGGACCACCATGATAACTGTCCCATCCGGAGGAGTATGTGACCTCATCAACACCTATGCCCGAGGATCTGACGAGGGCAACCGCCACACCAGCGAGACTCTCACGTACAAGATCGCCATCGACTACCACTTCGTTGCCGACGCGGCAGCCTGCCGCTACTCCAACACCGGAACCGGTGTAATGTGGCTGGTGTATGACACCACTCCCGGCGGACAAGCTCCGACCCCGCAAACTATATTTGCCTACCCTGACACGCTAAAAGCGTGGCCGGCCACATGGAAGGTGAGCCGGGAGCTGTGTCATCGCTTCGTGGTGAAACGGCGATGGTTGTTCAACATGGAGACCGACGGGCGGATTGGTTCGGACATTCCTCCCTCGAATGCAAGTTGGAAGCCTTGCAAGCGCAACATCTACTTCCACAAGTTCACGAGCGGGTTGGGAGTGAGAACGCAGTGGAAGAATGTAACGGACGGAGGAGTTGGTGCCATCCAGAGAGGAGCGTTGTACATGGTCATTGCCCCCGGCAATGGTCTTACATTTACTGCCCATGGGCAGACCCGTCTGTACTTTAAGAGTGTCGGCAACCAGTAATGAATAAAAACTCC-GTTTTATTATATCTGATGAATGCTCAAAGCTTACATTAATATGTCGTGCGATGGCACGAAAAAACACACGCAATCAATACAGGGGGGTAGTAGGCGGGCGGCTAAGGGTGGTGCTCGGCGG-GCAGAACATCGAAAAATCAAGATCTATCTGAAT-GTACTGCCTCCGTAGGAGGCAGCTCAGGGGGAGAATACCACTTCTCCCCCGGCGACATAATGTAAATGACGCAGTTTGCCTCGAAATACTCCAGCTGCCCTGGAGTCATTTCCTTCATCCAATCTTCATCCGAGTTGGCGAGGATTATTGTAGGCTTAGACTTCTTCTGCACCTTCTTCTTCTTACCATACTTGGGGTTCACAATGAAATCCCTCTGACAGCCAACTAACTGTTTCCAACAAGGACAAAATTTAAACGGAATATCATCTACGATGTTGTAGATTGCGTCTTCGTTGTATGAAGACCAATCAACATTATTTTGCCAGTAATTATGAACCCCTAGGCTTCTGGCCCAAGTAGATTTTCCGGTTCTTGTTGGGCCGACGATGTAGAGGCTCTGCTTTCTTGATCTTTCATCTGATGACTGGATACAGAATCCATCCATTGGAGGTCAGAAATTGCATCCTCGAGGGTATAACAGGTAGGTTGAAGGAGCATGTAAGCTTCGGGACTAACCTGGAAGATGTTAGGCTGGAGCCAATCATTGATTGACTCATTACAAAGTAAATCAGGTGAGGAGGGTGGATGAGGATTGGTGAACTCTTCCTGAATCTCAGGAAAAAGCTTATTTGCAGAGTATTCAAAATACTGCAATTTTGTGGACCAATCAAAGGGAAGCTCTTTCTGGATCATGGAGAGGTACTCTTCCTTGGAAGTAGCGTGTGAAATAATGTCTCGCATTATTTCATCTTTGGAAGGTTTTTTTTCCTTAACTTC---TGAATCAGATTTTCCTAGGAAGGGGGACTTCCTAGGAATGAAAGTACCTCTCTCAAAAACAGCCAGAGGTTCCTTGAGAATGTAATCCCTCACCCTGTTTACTGATTTGGCACTCTGAATGTTTGGGTGAAACCCATTAATATCAAAGAACCTTGAGTCGGATATCCTTACCGGCTTCTCTGTCTGAAGTAATGCATGTAAATGCAAACTTCCATCTTTATGTGCCTCTCGGGCACATAGAATGTATTTGGGAATCCAACGAACAACGAGCTCCCAGATCATCTGACAGGCGATTTCAGGATTTTCTGGACACTTTGGATAGGTGAGGAACGTGTTAGCGTTCCTGTGTGAGAACTGACGGTTGGATGAGGAGGAGGCCATAGCCGACGACGGAGGATGAGGCTGAGGGATGGCAGACTGGGAGCTCCAAACTCTATAGTATACCCGT-GCGCCTTCGAAATCCGCCGCTCCCTTGTCTTATAGTGGTTGTTAATGGGCCGGACCGGGCCGGCCCAGCAGGAAAAGAAGGCGCGCACTAATATTACCGCGCCTTCTTTTCCTGCGAGGGCCCGGTAGGGCCCGAGCGATTTGATGTAAAGCTTGGTCCTGCTTTGTATGATTTATCTAAAGCAGCCCATTCTAAAGAAACCGGTCCCGGGC-ACTATAAATTGCCTAACAAGTGCGATTCATTCAT
>GB1-R26
GGATCCACAGAACGCCCTGTATTAT-CAGCCGCGGGTACCCACAGCAGCTCCGGCATCCGCAGGAGTGCCGTGGAGTCGCGTAGGCGAGGTAGCTATTTTGAGCTTTGTTGCACTGATTTGCTTTTACCTGCTTTACCTTTGGGTGCTGAGAGACCTTATCTTAGTTCTGAAGGCTCGACAAGGCAGATCCACGGAGGAGCTGATATTTGGAGGACAAGCTGTGGATAGGAGCAACCCTATCCCTAATCTACCAGCACCACCAAGTCAGGGCAATCCCGGGCCATTTGTTCCAGGCACGGGATAAGCATTCAGCCATGTCCACGTCCAAGAGGAAGCGGGGAGATGATTCGAATTGGAGTAAGCGGGTGCCTAAGAAGAAGCCCTCTTCAGCTGGGCTGAAGAGGGCTGGAAGCAAGGCCGATAGGCCATCCCTCCAAATCCAGACACTCCAGCATGCTGGGACCACCATGATAACTGTCCCATCCGGAGGAGTATGTGACCTCATCAACACCTATGCCCGAGGATCTGACGAGGGCAACCGCCACACCAGCGAGACTCTCACGTACAAGATCGCCATCGACTACCACTTCGTTGCCGACGCGGCAGCCTGCCGCTACTCCAACACCGGAACCGGTGTAATGTGGCTGGTGTATGACACCACTCCCGGCGGACAAGCTCCGACCCCGCAAACTATATTTGCCTACCCTGACACGCTAAAAGCGTGGCCGGCCACATGGAAGGTGAGCCGGGAGCTGTGTCATCGCTTCGTGGTGAAACGGCGATGGTTGTTCAACATGGAGACCGACGGGCGGATTGGTTCGGACATTCCTCCCTCGAATGCAAGTTGGAAGCCTTGCAAGCGCAACATCTACTTCCACAAGTTCACGAGCGGGTTGGGAGTGAGAACGCAGTGGAAGAATGTAACGGACGGAGGAGTTGGTGCGATACAGAGAGGAGCTCTGTACATGGTCATTGCCCCTGGCAATGGCCTTACATTTACTGCCCATGGGCAGACCCGTCTGTACTTTAAGAGTGTTGGCAACCAGTAATGAATAAAAACTCCCGTTTTATTATATCTGATGAATGCTGAAAGCTTACATTAATATGTCGTGCGATGGCACGAAAAAACACACGCAATCAATACAGGGGGGTAGTAGGCGGGCGGCTAAGGGTGGTGCTCGGCGG-GCAGAACATCGAAAAATCAAGATCTATCTGAAT-GTACTGCCTCCGTAGGAGGCAGCTCAGGGGGAGAATACCACTTCTCCCCCGGCGACATAATGTAAATGACGCAGTTTGCCTCGAAATACTCCAGCTGCCCTGGAGTCATTTCCTTCATCCAATCTTCATCCGAGTTGGCGAGGATTATTGTAGGCTTAGACTTCTTCTGCACCTTCTTCTTCTTACCATACTTGGGGTTCACAATGAAATCCCTCTGACAGCCAACTAACTGTTTCCAACAAGGACAAAATTTAAACGGAATATCATCTACGATGTTGTAGATTGCGTCTTCGTTGTATGAAGACCAATCAACATTATTTTGCCAGTAATTATGAACCCCTAGGCTTCTGGCCCAAGTAGATTTTCCGGTTCTTGTTGGGCCGACGATGTAGAGGCTCTGCTTTCTTGATCTTTCATCTGATGACTGGATACAGAATCCATCCATTGGAGGTCAGAAATTGCATCCTCGAGGGTATAACAGGTAGGTTGAAGGAGCATGTAAGCTTCGGGACTAACCTGGAAGATGTTAGGCTGGAGCCAATCATTGATTGACTCATTACAAAGTAAATCAGGTGAGGAGGGTGGATGAGGATTGGTGAACTCTTCCTGAATCTCAGGAAAAAGCTTATTTGCAGAGTATTCAAAATACTGCAATTTTGTGGACCAATCAAAGGGAAGCTCTTTCTGGATCATGGAGAGGTACTCTTCCTTGGAAGTAGCGTGTGAAATAATGTCTCGCATTATTTCATCTTTGGAAGGTTTTTTTTCCTTAACTTC---TGAATCAGATTTTCCTAGGAAGGGGGACTTCCTAGGAATGAAAGTACCTCTCTCAAAAACAGCCAGAGGTTCCTTGAGAATGTAATCCCTCACCCTGTTTACTGATTTGGCACTCTGAATGTTTGGGTGAAACCCATTAATATCAAAGAACCTTGAGTCGGATATCCTTACCGGCTTCTCTGTCTGAAGTAATGCATGTAAATGCAAACTTCCATCTTTATGTGCCTCTCGGGCACATAGAATGTATTTGGGAATCCAACGAACAACGAGCTCCCAGATCATCTGACAGGCGATTTCAGGATTTTCTGGACACTTTGGATAGGTGAGGAACGTGTTAGCGTTCCTGTGTGAGAACTGACGGTTGGATGAGGAGGAGGCCATAGCCGACGACGGAGGATGAGGCTGAGGGATGGCAGACTGGGAGCTCCAAACTCTATAGTATACCCGT-GCGCCTTCGAAATCCGCCGCTCCCTTGTCTTATAGTGGTTGTAAATGGGCCGGACCGGGCCGGCCCAGCAGGAAAAGAAGGCGCGCACTAATATTACCGCGCCTTCTTTTTCTGCGAGGGCCCGA-AGGGACCGAGCGATTTGATTTAAAGTTCGGTTCTGCTTTGTCTGATTTATCTAAAGCAGCCCAATCTAAAGAAACCGGTCCCCTGCGAGTATAAATTGTCTCACAAGTGCGATTCATTCAT
>GB1-R27
GGATCCACAGAACTCCTTCT-TTGTACAGCCGCGGGTACCCACAGCAGCTCCGGCATCCGCAGGAGTGCCGTGGAGTCGCGTAGGCGAGGTAGCTATTTTGAGCTTTGTTGCACTGATTTGCTTTTACCTGCTTTACCTTTGGGTGCTGAGAGACCTTATCTTAGTTCTGAAGGCTCGACAAGGCAGATCCACGGAGGAGCTGATATTTGGAGGACAAGCTGTGGATAGGAGCAACCCTATCCCTAATCTACCAGCACCACCAAGTCAGGGCAATCCCGGGCCATTTGTTCCAGGCACGGGATAAGCATTCAGCCATGTCCACGTCCAAGAGGAAGCGGGGAGATGATTCGAATTGGAGTAAGCGGGTGCCTAAGAAGAAGCCCTCTTCAGCTGGGCTGAAGAGGGCTGGAAGCAAGGCCGATAGGCCATCCCTCCAAATCCAGACACTCCAGCATGCTGGGACCACCATGATAACTGTCCCATCCGGAGGAGTATGTGACCTCATCAACACCTATGCCCGAGGATCTGACGAGGGCAACCGCCACACCAGCGAGACTCTCACGTACAAGATCGCCATCGACTACCACTTCGTTGCCGACGCGGCAGCCTGCCGCTACTCCAACACCGGAACCGGTGTAATGTGGCTGGTGTATGACACCACTCCCGGCGGACAAGCTCCGACCCCGCAAACTATATTTGCCTACCCTGACACGCTAAAAGCGTGGCCGGCCACATGGAAGGTGAGCCGGGAGCTGTGTCATCGCTTCGTGGTGAAACGGCGATGGTTGTTCAACATGGAGACCGACGGGCGGATTGGTTCGGACATTCCTCCCTCGAATGCAAGTTGGAAGCCTTGCAAGCGCAACATCTACTTCCACAAGTTCACGAGCGGGTTGGGAGTGAGAACGCAGTGGAAGAATGTAACGGACGGAGGAGTTGGTGCCATCCAGAGAGGAGCGTTGTACATGGTCATTGCCCCCGGCAATGGTCTTACATTTACTGCCCATGGGCAGACCCGTCTGTACTTTAAGAGTGTCGGCAACCAGTAATGAATAAAAACTCC-GTTTTATTATATCTGATGAATGCTCAAAGCTTACATTAATATGTCGTGCGATGGCACGAAAAAACACACGCAATCAATACAGGGGGGTAGTAGGCGGGCGGCTAAGGGTGGTGCTCGGCGG-GCAGAACATCGAAAAATCAAGATCTATCTGAAT-GTACTGCCTCCGTAGGAGGCAGCTCAGGGGGAGAATACCACTTCTCCCCCGGCGACATAATGTAAATGACGCAGTTTGCCTCGAAATACTCCAGCTGCCCTGGAGTCATTTCCTTCATCCAATCTTCATCCGAGTTGGCGAGGATTATTGTAGGCTTAGACTTCTTCTGCACCTTCTTCTTCTTACCATACTTGGGGTTCACAATGAAATCCCTCTGACAGCCAACTAACTGTTTCCAACAAGGACAAAATTTAAACGGAATATCATCTACGATGTTGTAGATTGCGTCTTCGTTGTATGAAGACCAATCAACATTATTTTGCCAGTAATTATGAACCCCTAGGCTTCTGGCCCAAGTAGATTTTCCGGTTCTTGTTGGGCCGACGATGTAGAGGCTCTGCTTTCTTGATCTTTCATCTGATGACTGGATACAGAATCCATCCATTGGAGGTCAGAAATTGCATCCTCGAGGGTATAACAGGTAGGTTGAAGGAGCATGTAAGCTTCGGGACTAACCTGGAAGATGTTAGGCTGGAGCCAATCATTGATTGACTCATTACAAAGTAAATCAGGTGAGGAGGGTGGATGAGGATTGGTGAACTCTTCCTGAATCTCAGGAAAAAGCTTATTTGCAGAGTATTCAAAATACTGCAATTTTGTGGACCAATCAAAGGGAAGCTCTTTCTGGATCATGGAGAGGTACTCTTCCTTGGAAGTAGCGTGTGAAATAATGTCTCGCATTATTTCATCTTTGGAAGGTTTTTTTTCCTTAACTTC---TGAATCAGATTTTCCTAGGAAGGGGGACTTCCTAGGAATGAAAGTACCTCTCTCAAAAACAGCCAGAGGTTCCTTGAGAATGTAATCCCTCACCCTGTTTACTGATTTGGCACTCTGAATGTTTGGGTGAAACCCATTAATATCAAAGAACCTTGAGTCGGATATCCTTACCGGCTTCTCTGTCTGAAGTAATGCATGTAAATGCAAACTTCCATCTTTATGTGCCTCTCGGGCACATAGAATGTATTTGGGAATCCAACGAACAACGAGCTCCCAGATCATCTGACAGGCGATTTCAGGATTTTCTGGACACTTTGGATAGGTGAGGAACGTGTTAGCGTTCCTGTGTGAGAACTGACGGTTGGATGAGGAGGAGGCCATAGCCGACGACGGAGGATGAGGCTGAGGGATGGCAGACTGGGAGCTCCAAACTCTATAGTATACCCGT-GCGCCTTCGAAATCCGCCGCTCCCTTGTCTTATAGTGGTTGTAAATGGGCCGGACCGGGCCGGCCCAGCAGGAAAAGAAGGCGCGCACTAATATTACCGCGCCTTCTTTTCCTGCGAGGGCCCGGTAGGGCCCGAGCGATTTGATGTAAAGCTTGGTCCTGCTTTGTATGATTTATCTAAAGCAGCCCATTCTAAAGAAACCGGTCCCGGGC-ACTATAAATTGCCTAACAAGTGCGATTCATTCAT
>GB1-R3
GGATCCACAGAACTCCTTCT-TTGTACAGCCGCGGGTACCCACAGCAGCTCCGACATCCGGAGGAGTGTCGTGGAGTCGCGTAGGCGAGGTAGCTATTTTGAGCTTTGTTGCACTGATTTGCTTTTACCTGCTTTACCTTTGGGTGCTGAGAGACCTTATCTTAGTTCTGAAGGCTCGACAAGGCAGATCCACGGAGGAGCTGATATTTGGAGGACAAGCTGTGGATAGGAGCAACCCTATCCCTAATCTACCAGCACCACCAAGTCAGGGCAATCCCGGGCCATTTGTTCCAGGCACGGGATAAGCATTCAGCCATGTCCACGTCCAAGAGGAAGCGGGGAGATGATTCGAATTGGAGTAAGCGGGTGCCTAAGAAGAAGCCCTCTTCAGCTGGGCTGAAGAGGGCTGGAAGCAAGGCCGATAGGCCATCCCTCCAAATCCAGACACTCCAGCATGCTGTGACCACCATGATAACTGTCCCATCCGGAGGAGTATTTGACCTCATCAACACCTATGCCCGAGGATCTGACGAGGGCAACCGCCACACCAGCGAGACTCTCACGTACAAGATCGCCATCGACTACCACTTCGTTGCCGACGCGGCAGCCTGCCGCTACTCCAACACCGGAACCGGTGTAATGTGGCTGGTGTATGACACCACTCCCGGCGGACAAGCTCCGACCCCGCAAACTATATTTGCCTACCCTGACACGCTAAAAGCGTGGCCGGCCACATGGAAGGTGAGCCGGGAGCTGTGTCATCGCTTCGTGGTGAAACGGCGATGGTTGTTCAACATGGAGACCGACGGGCGGATTGGTTCGGACATTCCTCCCTCGAATGCAAGTTGGAAGCCTTGCAAGCGCAACATCTACTTCCACAAGTTCACGAGCGGGTTGGGAGTGAGAACGCAGTGGAAGAATGTAACGGACGGAGGAGTTGGTGCCATCCAGAGAGGAGCGTTGTACATGGTCATTGCCCCCGGCAATGGTCTTACATTTACTGCCCATGGGCAGACCCGTCTGTACTTTAAGAGTGTCGGCAACCAGTAATGAATAAAAACTCC-GTTTTATTATATCTGATGAATGCTCAAAGCTTACATTAATATGTCGTGCGATGGCACGAAAAA-CACACTGGAACGCAGCCCCGGGCTAA-AGACCGGGTCTCAAGAG----ACCCTGCGATACAAAACATCGAAAAAACAAGATCTATATGAATTACACTTCCTCCGTAGGAGGAAGCACAGGGGGAGAATACCACTTCTCCCCTGGCGACATTTTATAAATCATGCAGTTTGCCTCGAAATACTCCATCTGCCCTGGAGTCATTTCCTTCATCCAGTCTTCATCCCAGTTGGTGAGGATGATTGTAGGCTTAGACTTCATCTGAACTTTCTTCTTCTTGCCATATTTTGGATTTACCACGAACTCTTTCTGACAGCCAACTAACTGTTTCCAACAAGGACAGAATTTAAAAGGAATATCATCTACGATGTTGTAGATTGCGTCTTCGTTGTACGAAGACCAATCAACATTATTTTGCCAATAATTATGAAGCCCTAAGCTTCTGGCCCAAGTAGATTTTCCTGTTCGTGTTGGACCGACGATGTAGAGGCTCTGCTTTCTTGTTCCTTCATCTGTTGGCTGGATAATTGATCCATCCATTCAAGGTCAGAGATAGCCTCTTCGAGGGTGTAACAGGTTGGTTGAAGAAGCATGTATGATTCGGGACTAACCTGGAAGATGTTAGGCTGGAGCCAATCTTTGATTGACTCATTACAAAGAAGATCAGGTGAAGAGGTTGGATGAGGACTGATGAACTCTTCCTGAATCTCAGGGAACAATTTATTTGCAGAGTATTCAAAATACTGCAATTTTGTGGCCCAGTCATAGGGGAACTCTTTACGAACCATAGAGAGGTACTCTAGCTTTGAAGTGGAGTGTGAAATAATCTCTCTCATTATTTCATCTTTGGAAGGTTTCTTTTCAG-AATTTCCCTTGGA--AGGATTTCCTAGGAAGCTTGACTTCCTAGGAATGAAAGTACCTCTCTCAAACAAGGCCAGAGGTTCCTTGAGAATGTAATCCCTGACCTTGTTTACTGATTTTGCACTCTGAATGTTTGGGTGGAACCCTTTGATATCAAAGAACCTTGAGTCAGTGATTCTTACCGGTTTCTCTGTCTGGATTAATGCATGTAAATGCATATCTCCATCTCTATGTGCCTCTCGGGCACATATGATATACTTCGGGGTCCAACGACCAACGAGCTCCCAAATCATCTGACAGAGGATTTCTGGATTTTCTGGACAGTGTGGATATGTTAAGAACGTGTTAACGTTCCTGTGTGAGAACTGACGGTTGGATGAGGAGGAGGCCATATCGGACGACTCCGAGC-AGCTTGAGGGATGGCAGGATGGGAGCTCCAAACTCTATATCA-ACCGGTTGCGCCTTCGAAATCCGCCGCTCCCTTGTCTTATAGTGGTTGTAAATGGGCCGGACCGGGCCGGCCCAGCAGGAAAAGAAGGCGCGCACTAATATTACCGCGCCTTCTTTTCCTGCGAGGGCCCGGTAGGGCCCGAGCGATTTGATGTAAAGCTTGGTCCTGCTTTGTATGATTTATCTAAAGCAGCCCATTCTAAAGAAACCGGTCCCGGGC-ACTATAAATTGCCTAACAAGTGCGATTCATTCAT
>GB1-R4
GGATCCACAGAACTCCTTCT-TTGTACAGCCGCGGGTACCCACAGCAGCTCCGGCATCCGCAGGAGTGCCGTGGAGTCGCGTAGGCGAGGTAGCTATTTTGAGCTTTGTTGCACTGATTTGCTTTTACCTGCTTTACCTTTGGGTGCTGAGAGACCTTATCTTAGTTCTGAAGGCTCGACAAGGCAGATCCACGGAGGAGCTGATATTTGGAGGACAAGCTGTGGATAGGAGCAACCCTATCCCTAATCTACCAGCACCACCAAGTCAGGGCAATCCCGGGCCATTTGTTCCAGGCACGGGATAAGCATTCAGCCATGTCCACGTCCAAGAGGAAGCGGGGAGATGATTCGAATTGGAGTAAGCGGGTGCCTAAGAAGAAGCCCTCTTCAGCTGGGCTGAAGAGGGCTGGAAGCAAGGCCGATAGGCCATCCCTCCAAATCCAGACACTCCAGCATGCTGGGACCACCATGATAACTGTCCCATCCGGAGGAGTATGTGACCTCATCAACACCTATGCCCGAGGATCTGACGAGGGCAACCGCCACACCAGCGAGACTCTCACGTACAAGATCGCCATCGACTACCACTTCGTTGCCGACGCGGCAGCCTGCCGCTACTCCAACACCGGAACCGGTGTAATGTGGCTGGTGTATGACACCACTCCCGGCGGACAAGCTCCGACCCCGCAAACTATATTTGCCTACCCTGACACGCTAAAAGCGTGGCCGGCCACATGGAAGGTGAGCCGGGAGCTGTGTCATCGCTTCGTGGTGAAACGGCGATGGTTGTTCAACATGGAGACCGACGGGCGGATTGGTTCGGACATTCCTCCCTCGAATGCAAGTTGGAAGCCTTGCAAGCGCAACATCTACTTCCACAAGTTCACGAGCGGGTTGGGAGTGAGAACGCAGTGGAAGAATGTAACGGACGGAGGAGTTGGTGCGATACAGAGAGGAGCTCTGTACATGGTCATTGCCCCTGGCAATGGCCTTACATTTACTGCCCATGGGCAGACCCGTCTGTACTTTAAGAGTGTTGGCAACCAGTAATGAATAAAAACTCCCGTTTTATTATATCTGATGAATGCTGAAAGCTTACATTAATATGTCGTGCGATGGCACGAAAAAACACACGCAATCAATACAGGGGGGTAGTAGGCGGGCGGCTAAGGGTGGTGCTCGGCGG-GCAGAACATCGAAAAATCAAGATCTATCTGAAT-GTACTGCCTCCGTAGGAGGCAGCTCAGGGGGAGAATACCACTTCTCCCCCGGCGACATAATGTAAATGACGCAGTTTGCCTCGAAATACTCCAGCTGCCCTGGAGTCATTTCCTTCATCCAATCTTCATCCGAGTTGGCGAGGATTATTGTAGGCTTAGACTTCTTCTGCACCTTCTTCTTCTTACCATACTTGGGGTTCACAATGAAATCCCTCTGACAGCCAACTAACTGTTTCCAACAAGGACAAAATTTAAACGGAATATCATCTACGATGTTGTAGATTGCGTCTTCGTTGTATGAAGACCAATCAACATTATTTTGCCAGTAATTATGAACCCCTAGGCTTCTGGCCCAAGTAGATTTTCCGGTTCTTGTTGGGCCGACGATGTAGAGGCTCTGCTTTCTTGATCTTTCATCTGATGACTGGATACAGAATCCATCCATTGGAGGTCAGAAATTGCATCCTCGAGGGTATAACAGGTAGGTTGAAGGAGCATGTAAGCTTCGGGACTAACCTGGAAGATGTTAGGCTGGAGCCAATCATTGATTGACTCATTACAAAGTAAATCAGGTGAGGAGGGTGGATGAGGATTGGTGAACTCTTCCTGAATCTCATGAAAAAGCTTATTTGCAGAGTATTCAAAATACTGCAATTTTGTGGACCAATCAAAGGGAAGCTCTTTCTGGATCATGGAGAGGTACTCTTCCTTGGAAGTAGCGTGTGAAATAATGTCTCGCATTATTTCATCTTTGGAAGGTTTTTTTTCCTTAACTTC---TGAATCAGATTTTCCTAGGAAGGGGGACTTCCTAGGAATGAAAGTACCTCTCTCAAAAACAGCCAGAGGTTCCTTGAGAATGTAATCCCTCACCCTGTTTACTGATTTGGCACTCTGAATGTTTGGGTGAAACCCATTAATATCAAAGAACCTTGAGTCGGATATCCTTACCGGCTTCTCTGTCTGAAGTAATGCATGTAAATGCAAACTTCCATCTTTATGTGCCTCTCGGGCACATAGAATGTATTTGGGAATCCAACGAACAACGAGCTCCCAGATCATCTGACAGGCGATTTCAGGATTTTCTGGACACTTTGGATAGGTGAGGAACGTGTTAGCGTTCCTGTGTGAGAACTGACGGTTGGATGAGGAGGAGGCCATAGCCGACGACGGAGGATGAGGCTGAGGGATGGCAGACTGGGAGCTCCAAACTCTATAGTATACCCGT-GCGCCTTCGAAATCCGCCGCTCCCTTGTCTTATAGTGGTTGTAAATGGGCCGGACCGGGCCGGCCCAGCAGGAAAAGAAGGCGCGCACTAATATTACCGCGCCTTCTTTTTCTGCGAGGGCCCGA-AGGGACCGAGCGATTTGATTTAAAGTTCGGTTCTGCTTTGTCTGATTTATCTAAAGCAGCCCAATCTAAAGAAACCGGTCCCCTGCGACTATAAATTGTCTCACAAGTGCGATTCATTCAT
>GB1-R5
GGATCCACAGAACTCCTTCT-TTGTACAGCCGCGGGTACCCACAGCAGCTCCGGCATCCGCAGGAGTGCCGTGGAGTCGCGTAGGCGAGGTAGCTATTTTGAGCTTTGTTGCACTGATTTGCTTTTACCTGCTTTACCTTTGGGTGCTGAGAGACCTTATCTTAGTTCTGAAGGCTCGACAAGGCAGATCCACGGAGGAGCTGATATTTGGAGGACAAGCTGTGGATAGGAGCAACCCTATCCCTAATCTACCAGCACCACCAAGTCAGGGCAATCCCGGGCCATTTGTTCCAGGCACGGGATAAGCATTCAGCCATGTCCACGTCCAAGAGGAAGCGGGGAGATGATTCGAATTGGAGTAAGCGGGTGCCTAAGAAGAAGCCCTCTTCAGCTGGGCTGAAGAGGGCTGGAAGCAAGGCCGATAGGCCATCCCTCCAAATCCAGACACTCCAGCATGCTGGGACCACCATGATAACTGTCCCATCCGGAGGAGTATGTGACCTCATCAACACCTATGCCCGAGGATCTGACGAGGGCAACCGCCACACCAGCGAGACTCTCACGTACAAGATCGCCATCGACTACCACTTCGTTGCCGACGCGGCAGCCTGCCGCTACTCCAACACCGGAACCGGTGTAATGTGGCTGGTGTATGACACCACTCCCGGCGGACAAGCTCCGACCCCGCAAACTATATTTGCCTACCCTGACACGCTAAAAGCGTGGCCGGCCACATGGAAGGTGAGCCGGGAGCTGTGTCATCGCTTCGTGGTGAAACGGCGATGGTTGTTCAACATGGAGACCGACGGTCGAATTGGTTCGGACATCCCTCCTTCGAATGCAAGTTGGAAGCCGTGCAAGCGCAACATCTACTTCCACAAGTTCACGAGCGGGTTGGGAGTGAGAACGCAGTGGAAGAATGTAACGGACGGAGGAGTTGGTGCGATACAGAGAGGAGCTCTGTACATGGTCATTGCCCCTGGCAATGGCCTTACATTTACTGCCCATGGGCAGACCCGTCTGTACTTTAAGAGTGTCGGCAACCAGTAATGAATAAAAACTCCCGTTTTATTATATCTGATGAATGCTGAAAGCTTACATTAATATGTCGTGCGATGGCACGAAAAAACACACGCAATCAATACAGGGGGGTAGTAGGCGGGCGGCTAAGGGTGGTGCTCGGCGG-GCAGAACATCGAAAAATCAAGATCTATCTGAAT-GTACTGCCTCCGTAGGAGGCAGCTCAGGGGGAGAATACCACTTCTCCCCCGGCGACATAATGTAAATGACGCAGTTTGCCTCGAAATACTCCAGCTGCCCTGGAGTCATTTCCTTCATCCAATCTTCATCCGAGTTGGCGAGGATTATTGTAGGCTTAGACTTCTTCTGCACCTTCTTCTTCTTACCATACTTGGGGTTCACAATGAAATCCCTCTGACAGCCAACTAACTGTTTCCAACAAGGACAAAATTTAAACGGAATATCATCTACGATGTTGTAGATTGCGTCTTCGTTGTATGAAGACCAATCAACATTATTTTGCCAGTAATTATGAACCCCTAGGCTTCTGGCCCAAGTAGATTTTCCGGTTCTTGTTGGGCCGACGATGTAGAGGCTCTGCTTTCTCGATCTTTCATCTGATGACTGGATACAGAATCCATCCATTGGAGGTCAGAAATTGCATCCTCGAGGGTATAACAGGTAGGTTGAAGGAGCATGTAAGCTTCGGGACTAACCTGGAAGATGTTAGGCTGGAGCCAATCATTGATTGACTCATTACAAAGTAAATCAGGTGAGGAGGGTGGATGAGGATTGGTGAACTCTTCCTGAATCTCAGGAAAAAGCTTATTTGCAGAGTATTCAAAATACTGCAATTTTGTGGACCAATCAAAGGGAAGCTCTTTCTGGATCATGGAGAGGTACTCTTCCTTGGAAGTAGCGTGTGAAATAATGTCTCGCATTATTTCATCTTTGGAAGGTTTTTTTTCCTTAACTTC---TGAATCAGATTTTCCTAGGAAGGGGGACTTCCTAGGAATGAAAGTACCTCTCTCAAAAACAGCCAGAGGTTCCTTGAGAATGTAATCCCTCACCCTGTTTACTGATTTGGCACTCTGAATGTTTGGGTGAAACCCATTAATATCAAAGAACCTTGAGTCGGATATCCTTACCGGCTTCTCTGTCTGAAGTAATGCATGTAAATGCAAACTTCCATCTTTATGTGCCTCTCGGGCACATAGAATGTATTTGGGAATCCAACGAACAACGAGCTCCCAGATCATCTGACAGGCGATTTCAGGATTTTCTGGACACTTTGGATAGGTGAGGAACGTGTTAGCGTTCCTGTGTGAGAACTGACGGTTGGATGAGGAGGAGGCCATAGCCGACGACGGAGGATGAGGCTGAGGGATGGCAGACTGGGAGCTCCAAACTCTATAGTATACCCGT-GCGCCTTCGAAATCCGCCGCTCCCTTGTCTTATAGTGGTTGTAAATGGGCCGGACTGGGCCGGCCCAGCAGGAAAAGAAGGCGCGCACTAATATTACCGCGCCTTCTTTTCCTGCGAGGGCCCGGTAGGGCCCGAGCGATTTGATGTAAAGCTTGGTCCTGCTTTGTATGATTTATCTAAAGCAGCCCATTCTAAAGAAACCGGTCCCGGGC-ACTATAAATTGCCTAACAAGTGCGATTCATTCAT
>GB1-R6
GGATCCACAGAACGCCCTGTATTAT-CAGCCGCGGGTACCCACAGCAGCTCCGGCATCCGCAGGAGTGCCGTGGAGTCGCGTAGGCGAGGTAGCTATTTTGAGCTTTGTTGCACTGATTTGCTTTTACCTGCTTTACCTTTGGGTGCTGAGAGACCTTATCTTAGTTCTGAAGGCTCGACAAGGCAGATCCACGGAGGAGCTGATATTTGGAGGACAAGCTGTGGATAGGAGCAACCCTATCCCTAATCTACCAGCACCACCAAGTCAGGGCAATCCCGGGCCATTTGTTCCAGGCACGGGATAAGCATTCAGCCATGTCCACGTCCAAGAGGAAGCGGGGAGATGATTCGAATTGGAGTAAGCGGGTGCCTAAGAAGAAGCCCTCTTCAGCTGGGCTGAAGAGGGCTGGAAGCAAGGCCGATAGGCCATCCCTCCAAATCCAGACACTCCAGCATGCTGGGACCACCATGATAACTGTCCCATCCGGAGGAGTATGTGACCTCATCAACACCTATGCCCGAGGATCTGACGAGGGCAACCGCCACACCAGCGAGACTCTCACGTACAAGATCGCCATCGACTACCACTTCGTTGCCGACGCGGCAGCCTGCCGCTACTCCAACACCGGAACCGGTGTAATGTGGCTGGTGTATGACACCACTCCCGGCGGACAAGCTCCGACCCCGCAAACTATATTTGCCTACCCTGACACGCTAAAAGCGTGGCCGGCCACATGGAAGGTGAGCCGGGAGCTGTGTCATCGCTTCGTGGTGAAACGGCGATGGTTGTTCAACATGGAGACCGACGGGCGGATTGGTTCGGACATTCCTCCCTCGAATGCAAGTTGGAAGCCTTGCAAGCGCAACATCTACTTCCACAAGTTCACGAGCGGGTTGGGAGTGAGAACGCAGTGGAAGAATGTAACGGACGGAGGAGTTGGTGCCATCCAGAGAGGAGCGTTGTACATGGTCATTGCCCCCGGCAATGGTCTTACATTTACTGCCCATGGGCAGACCCGTCTGTACTTTAAGAGTGTTGGCAACCAGTAATGAATAAAAACTCCCGTTTTATTATATCTGATGAATGCTGAAAGCTTACATTAATATGTCGTGCGATGGCACGAAAAAACACACGCAATCAATACAGGGGGGTAGTAGGCGGGCGGCTAAGGGTGGTGCTCGGCGG-GCAGAACATCGAAAAATCAAGATCTATCTGAAT-GTACTGCCTCCGTAGGAGGCAGCTCAGGGGGAGAATACCACTTCTCCCCCGGCGACATAATGTAAATGACGCAGTTTGCCTCGAAATACTCCAGCTGCCCTGGAGTCATTTCCTTCATCCAATCTTCATCCGAGTTGGCGAGGATTATTGTAGGCTTAGACTTCTTCTGCACCTTCTTCTTCTTACCATACTTGGGGTTCACAATGAAATCCCTCTGACAGCCAACTAACTGTTTCCAACAAGGACAAAATTTAAACGGAATATCATCTACGATGTTGTAGATTGCGTCTTCGTTGTATGAAGACCAATCAACATTATTTTGCCAGTAATTATGAACCCCTAGGCTTCTGGCCCAAGTAGATTTTCCGGTTCTTGTTGGGCCGACGATGTAGAGGCTCTGCTTTCTTGATCTTTCATCTGATGACTGGATACAGAATCCATCCATTGGAGGTCAGAAATTGCATCCTCGAGGGTATAACAGGTAGGTTGAAGGAGCATGTAAGCTTCGGGACTAACCTGGAAGATGTTAGGCTGGAGCCAATCATTGATTGACTCATTACAAAGTAAATCAGGTGAGGAGGGTGGATGAGGATTGGTGAACTCTTCCTGAATCTCAGGAAAAAGCTTATTTGCAGAGTATTCAAAATACTGCAATTTTGTGGACCAATCAAAGGGAAGCTCTTTCTGGATCATGGAGAGGTACTCTTCCTTGGAAGTAGCGTGTGAAATAATGTCTCGCATTATTTCATCTTTGGAAGGTTTTTTTTCCTTAACTTC---TGAATCAGATTTTCCTAGGAAGGGGGACTTCCTAGGAAAGAAAGTACCTCTCTCAAAAACAGCCAGAGGTTCCTTGAGAATGTAATCCCTCACCCTGTTTACTGATTTGGCACTCTGAATGTTTGGGTGAAACCCATTAATATCAAAGAACCTTGAGTCGGATATCCTTACCGGCTTCTCTGTCTGAAGTAATGCATGTAAATGCAAACTTCCATCTTTATGTGCCTCTCGGGCACATAGAATGTATTTGGGAATCCAACGAACAACGAGCTCCCAGATCATCTGACAGGCGATTTCAGGATTTTCTGGACACTTTGGATAGGTGAGGAACGTGTTAGCGTTCCTGTGTGAGAACTGACGGTTGGATGAGGAGGAGGCCATAGCCGACGACGGAGGATGAGGCTGAGGGATGGCAGACTGGGAGCTCCAAACTCTATAGTATACCCGT-GCGCCTTCGAAATCCGCCGCTCCCTTGTCTTATAGTGGTTGTAAATGGGCCGGACCGGGCCGGCCCAGCAGGAAAAGAAGGCGCGCACTAATATTACCGCGCCTTCTTTTCCTGCGAGGGCCCGGTAGGGCCCGAGCGATTTGATTTAAAGTTCGGTTCTGCTTTGTCTGATTTATCTAAAGCAGCCCAATCTAAAGAAACCGGTCCCCTGCGACTATAAATTGTCTCACAAGTGCGATTCATTCAT
>GB1-R7
GGATCCACAGAACGCCCTGTATTAT-CAGCCGCGGGTACCCACAGCAGCTCCGGCATCCGCAGGAGTGCCGTGGAGTCGCGTAGGCGAGGTAGCTATTTTGAGCTTTGTTGCACTGATTTGCTTTTACCTGCTTTACCTTTGGGTGCTGAGAGACCTTATCTTAGTTCTGAAGGCTCGACAAGGCAGATCCACGGAGGAGCTGATATTTGGAGGACAAGCTGTGGATAGGAGCAACCCTATCCCTAATCTACCAGCACCACCAAGTCAGGGCAATCCCGGGCCATTTGTTCCAGGCACGGGATAAGCATTCAGCCATGTCCACGTCCAAGAGGAAGCGGGGAGATGATTCGAATTGGAGTAAGCGGGTGCCTAAGAAGAAGCCCTCTTCAGCTGGGCTGAAGAGGGCTGGAAGCAAGGCCGATAGGCCATCCCTCCAAATCCAGACACTCCAGCATGCTGGGACCACCATGATAACTGTCCCATCCGGAGGAGTATGTGACCTCATCAACACCTATGCCCGAGGATCTGACGAGGGCAACCGCCACACCAGCGAGACTCTCACGTACAAGATCGCCATCGACTACCACTTCGTTGCCGACGCGGCAGCCTGCCGCTACTCCAACACCGGAACCGGTGTAATGTGGCTGGTGTATGACACCACTCCCGGCGGACAAGCTCCGACCCCGCAAACTATATTTGCCTACCCTGACACGCTAAAAGCGTGGCCGGCCACATGGAAGGTGAGCCGGGAGCTGTGTCATCGCTTCGTGGTGAAACGGCGATGGTTGTTCAACATGGAGACCGACGGGCGGATTGGTTCGGACATTCCTCCCTCGAATGCAAGTTGGAAGCCTTGCAAGCGCAACATCTACTTCCACAAGTTCACGAGCGGGTTGGGAGTGAGAACGCAGTGGAAGAATGTAACGGACGGAGGAGTTGGTGCCATCCAGAGAGGAGCGTTGTACATGGTCATTGCCCCCGGCAATGGTCTTACATTTACTGCCCATGGGCAGACCCGTCTGTACTTTAAGAGTGTCGGCAACCAGTAATGAATAAAAACTCC-GTTTTATTATATCTGATGAATGCTCAAAGCTTACATTAATATGTCGTGCGATGGCACGAAAAA-CACACTGGAACGCAGCCCCGGGCTAA-AGACCGGGTCTCAAGAG----ACCCTGCGATACAAAACATCGAAAAAACAAGATCTATATGAATTACACTTCCTCCGTAGGAGGAAGCACAGGGGGAGAATACCACTTCTCCCCTGGCGACATTTTATAAATCATGCAGTTTGCCTCGAAATACTCCATCTGCCCTGGAGTCATTTCCTTCATCCAGTCTTCATCCCAGTTGGTGAGGATGATTGTAGGCTTAGACTTCATCTGAACTTTCTTCTTCTTGCCATATTTTGGATTTACCACGAACTCTTTCTGACAGCCAACTAACTGTTTCCAACAAGGACAGAATTTAAAAGGAATATCATCTACGATGTTGTAGATTGCGTCTTCGTTGTACGAAGACCAATCAACATTATTTTGCCAATAATTATGAAGCCCTAAGCTTCTGGCCCAAGTAGATTTTCCTGTTCGTGTTGGACCGACGATGTAGAGGCTCTGCTTTCTTGTTCCTTCATCTGTTGGCTGGATAATTGATCCATCCATTCAAGGTCAGAGATAGCCTCTTCGAGGGTGTAACAGGTTGGTTGAAGAAGCATGTATGATTCGGGACTAACCTGGAAGATGTTAGGCTGGAGCCAATCTTTGATTGACTCATTACAAAGAAGATCAGGTGAAGAGGGTGGATGAGGACTGATGAACTCTTCCTGAATCTCAGGGAACAATTTATTTGCAGAGTATTCAAAATACTGCAATTTTGTGGCCCAGTCATAGGGGAACTCTTTACGAACCATAGAGAGGTACTCTAGCTTTGAAGTGGAGTGTGAAATAATCTCTCTCATTATTTCATCTTTGGAAGGTTTCTTTTCAG-AATTTCCCTTGGA--AGGATTTCCTAGGAAGCTTGACTTCCTAGGAATGAAAGTACCTCTCTCAAACAAGGCCAGAGGTTCCTTGAGAATGTAATCCCTGACCTTGTTTACTGATTTTGCACTCTGAATGTTTGGGTGGAACCCTTTGATATCAAAGAACCTTGAGTCAGTGATTCTTACCGGTTTCTCTGTCTGGATTAATGCATGTAAATGCATATCTCCATCTCTATGTGCCTCTCGGGCACATATGATATACTTCGGGGTCCAACGACCAACGAGCTCCCAAATCATCTGACAGAGGATTTCTGGATTTTCTGGACAGTGTGGATATGTTAAGAACGTGTTAACGTTCCTGTGTGAGAACTGACGGTTGGATGAGGAGGAGGCCATATCGGACGACTCCGAGC-AGCTTGAGGGATGGCAGGATGGGAGCTCCAAACTCTATATCA-ACCGGTTGCGCCTTCGAAATCCGCCGCTCCCTTGTCTTATAGTGGTTGTAAATGGGCCGGACCGGGCCGGCCCAGCAGGAAAAGAAGGCGCGCACTAATATTACCGCGCCTTCTTTTCCTGCGAGGGCCCGGTAGGGCCCGAGCGATTTGATGTAAAGCTTGGTCCTGCTTTGTATGATTTATCTAAAGCAGCCCATTCTAAAGAAACCGGTCCCGGGC-ACTATAAATTGCCTAACAAGTGCGATTCATTCAT
>GB1-R8
GGATCCACAGAACGCCCTGTATTAT-CAGCCGCGGGTACCCACAGCAGCTCCGGCATCCGCAGGAGTGCCGTGGAGTCGCGTAGGCGAGGTAGCTATTTTGAGCTTTGTTGCACTGATTTGCTTTTACCTGCTTTACCTTTGGGTGCTGAGAGACCTTATCTTAGTTCTGAAGGCTCGACAAGGCAGATCCACGGAGGAGCTGATATTTGGAGGACAAGCTGTGGATAGGAGCAACCCTATCCCTAATCTACCAGCACCACCAAGTCAGGGCAATCCCGGGCCATTTGTTCCAGGCACGGGATAAGCATTCAGCCATGTCCACGTCCAAGAGGAAGCGGGGAGATGATTCGAATTGGAGTAAGCGGGTGCCTAAGAAGAAGCCCTCTTCAGCTGGGCTGAAGAGGGCTGGAAGCAAGGCCGATAGGCCATCCCTCCAAATCCAGACACTCCAGCATGCTGGGACCACCATGATAACTGTCCCATCCGGAGGAGTATGTGACCTCATCAACACCTATGCCCGAGGATCTGACGAGGGCAACCGCCACACCAGCGAGACTCTCACGTACAAGATCGCCATCGACTACCACTTCGTTGCCGACGCGGCAGCCTGCCGCTACTCCAACACCGGAACCGGTGTAATGTGGCTGGTGTATGACACCACTCCCGGCGGACAAGCTCCGACCCCGCAAACTATATTTGCCTACCCTGACACGCTAAAAGCGTGGCCGGCCACATGGAAGGTGAGCCGGGAGCTGTGTCATCGCTTCGTGGTGAAACGGCGATGGTTGTTCAACATGGAGACCGACGGGCGGATTGGTTCGGACATTCCTCCCTCGAATGCAAGTTGGAAGCCTTGCAAGCGCAACATCTACTTCCACAAGTTCACGAGCGGGTTGGGAGTGAGAACGCAGTGGAAGAATGTAACGGACGGAGGAGTTGGTGCGATACAGAGAGGAGCTCTGTACATGGTCATTGCCCCTGGCAATGGCCTTACATTTACTGCCCATGGGCAGACCCGTCTGTACTTTAAGAGTGTTGGCAACCAGTAATGAATAAAAACTCCCGTTTTATTATATCTGATGAATGCTGAAAGCTTACATTAATATGTCGTGCGATGGCACGAAAAAACACACGCAATCAATACAGGGGGGTAGTAGGCGGGCGGCTAAGGGTGGTGCTCGGCGG-GCAGAACATCGAAAAATCAAGATCTATCTGAAT-GTACTGCCTCCGTAGGAGGCAGCTCAGGGGGAGAATACCACTTCTCCCCCGGCGACATAATGTAAATGACGCAGTTTGCCTCGAAATACTCCAGCTGCCCTGGAGTCATTTCCTTCATCCAATCTTCATCCGAGTTGGCGAGGATTATTGTAGGCTTAGACTTCTTCTGCACCTTCTTCTTCTTATCATACTTGGGGTTCACAATGAAATCCCTCTGACAGCCAACTAACTGTTTCCAACAAGGACAAAATTTAAACGGAATATCATCTACGATGTTGTAGATTGCGTCTTCGTTGTATGAAGACCAATCAACATTATTTTGCCAGTAATTATGAACCCCTAGGCTTCTGGCCCAAGTAGATTTTCCGGTTCTTGTTGGGCCGACGATGTAGAGGCTCTGCTTTCTTGATCTTTCATCTGATGACTGGATACAGAATCCATCCATTGGAGGTCAGAAATTGCATCCTCGAGGGTATAACAGGTAGGTTGAAGGAGCATGTAAGCTTCAGGACTAACCTGGAAGATGTTAGGCTGGAGCCAATCATTGATTGACTCATTACAAAGTAAATCAGGTGAGGAGGGTGGATGAGGATTGGTGAACTTTTCCTGAATCTCAGGAAAAAGCTTATTTGCAGAGTATTCAAAATACTGCAATTTTGTGGACCAATCAAAGGGAAGCTCTTTCTGGATCATGGAGAGGTACTCTTCCTTGGAAGTAGCGTGTGAAATAATGTCTCGCATTATTTCATCTTTGGAAGGTTTTTTTTCCTTAACTTC---TGAATCAGATTTTCCTAGGAAGGGGGACTTCCTAGGAATGAAAGTACCTCTCTCAAAAACAGCCAGAGGTTCCTTGAGAATGTAATCCCTCACCCTGTTTACTGATTTGGCACTCTGAATGTTTGGGTGAAACCCATTAATATCAAAGAACCTTGAGTCGGATATCCTTACCGGCTTCTCTGTCTGAAGTAATGCATGTAAATGCAAACTTCCATCTTTATGTGCCTCTCGGGCACATAGAATGTATTTGGGAATCCAACGAACAACGAGCTCCCAGATCATCTGACAGGCGATTTCAGGATTTTCTGGACACTTTGGATAGGTGAGGAACGTGTTAGCGTTCCTGTGTGAGAACTGACGGTTGGATGAGGAGGAGGCCATAGCCGACGACGGAGGATGAGGCTGAGGGATGGCAGACTGGGAGCTCCAAACTCTATAGTATACCCGT-GCGCCTTCGAAATCCGCCGCTCCCTTGTCTTATAGTGGTTGTAAATGGGCCGGACCGGGCCGGCCCAGCAGGAAAAGAAGGCGCGCACTAATATTACCGCGCCTTCTTTTTCTGCGAGGGCCCGA-AGGGACTGAGCGATTTGATTTAAAGTTCGGTTCTGCTTTGTCTGATTTATCTAAAGCAGCCCAATCTAAAGAAACCGGTCCCCTGCGACTATAAATTGTCTCACAAGTGCGATTCATTCAT
>GB1-R9
GGATCCACAGAACGCCCTGTATTAT-CAGCCGCGGGTACCCACAGCAGCTCCGGCATCCGCAGGAGTGCCGTGGAGTCGCGTAGGCGAGGTAGCTATTTTGAGCTTTGTTGCACTGATTTGCTTTTACCTGCTTTACCTTTGGGTGCTGAGAGACCTTATCTTAGTTCTGAAGGCTCGACAAGGCAGATCCACGGAGGAGCTGATATTTGGAGGACAAGCTGTGGATAGGAGCAACCCTATCCCTAATCTACCAGCACCACCAAGTCAGGGCAATCCCGGGCCATTTGTTCCAGGCACGGGATAAGCATTCAGCCATGTCCACGTCCAAGAGGAAGCGGGGAGATGATTCGAATTGGAGTAAGCGGGTGCCTAAGAAGAAGCCCTCTTCAGCTGGGCTGAAGAGGGCTGGAAGCAAGGCCGATAGGCCATCCCTCCAAATCCAGACACTCCAGCATGCTGGGACCACCATGATAACTGTCCCATCCGGAGGAGTATGTGACCTCATCAACACCTATGCCCGAGGATCTGACGAGGGCAACCGCCACACCAGCGAGACTCTCACGTACAAGATCGCCATCGACTACCACTTCGTTGCCGACGCGGCAGCCTGCCGCTACTCCAACACCGGAACCGGTGTAATGTGGCTGGTGTATGACACCACTCCCGGCGGACAAGCTCCGACCCCGCAAACTATATTTGCCTACCCTGACACGCTAAAAGCGTGGCCGGCCACATGGAAGGTGAGCCGGGAGCTGTGTCATCGCTTCGTGGTGAAACGGCGATGGTTGTTCAACATGGAGACCGACGGGCGGATTGGTTCGGACATTCCTCCCTCGAATGCAAGTTGGAAGCCTTGCAAGCGCAACATCTACTTCCACAAGTTCACGAGCGGGTTGGGAGTGAGAACGCAGTGGAAGAATGTAACGGACGGAGGAGTTGGTGCCATCCAGAGAGGAGCGTTGTACATGGTCATTGCCCCCGACAATGGCCTTACATTTACTGCCCATGGGCAGACCCGTCTGTACTTTAAGAGTGTTGGCAACCAGTAATGAATAAAAACTCCCGTTTTATTATATCTGATGAATGCTGAAAGCTTACATTAATATGTCGTGCGATGGCACGAAAAAACACACGCAATCAATACAGGGGGGTAGTAGGCGGGCGGCTAAGGGTGGTGCTCGGCGG-GCAGAACATCGAAAAATCAAGATCTATCTGAAT-GTACTGCCTCCGTAGGAGGCAGCTCAGGGGGAGAATACCACTTCTCCCCCGGCGACATAATGTAAATGACGCAGTTTGCCTCGAAATACTCCAGCTGCCCTGGAGTCATTTCCTTCATCCAATCTTCATCCGAGTTGGCGAGGATTATTGTAGGCTTAGACTTCTTCTGCACCTTCTTCTTCTTACCATACTTGGGGTTCACAATGAAATCCCTCTGACAGCCAACTAACTGTTTCCAACAAGGACAAAATTTAAACGGAATATCATCTACGATGTTGTAGATTGCGTCTTCGTTGTATGAAGACCAATCAACATTATTTTGCCAGTAATTATGAACCCCTAGGCTTCTGGCCCAAGTAGATTTTCCGGTTCTTGTTGGGCCGACGATGTAGAGGCTCTGCTTTCTTGATCTTTCATCTGATGACTGGATACAGAATCCATCCATTGGAGGTCAGAAATTGCATCCTCGAGGGTATAACAGGTAGGTTGAAGGAGCATGTAAGCTTCGGGACTAACCTGGAAGATGTTAGGCTGGAGCCAATCATTGATTGACTCATTACAAAGTAAATCAGGTGAGGAGGGTGGATGAGGATTGGTGAACTCTTCCTGAATCTCAGGAAAAAGCTTATTTGCAGAGTATTCAAAATACTGCAATTTTGTGGACCAATCAAAGGGAAGCTCTTTCTGGATCATGGAGAGGTACTCTTCCTTGGAAGTAGCGTGTGAAATAATGTCTCGCATTATTTCATCTTTGGAAGGTTTTTTTTCCTTAACTTC---TGAATCAGATTTTCCTAGGAAGGGGGACTTCCTAGGAATGAAAGTACCTCTCTCAAAAACAGCCAGAGGTTCCTTGAGAATGTAATCCCTCACCCTGTTTACTGATTTGGCACTCTGAATGTTTGGGTGAAACCCATTAATATCAAAGAACCTTGAGTCGGATATCCTTACCGGCTTCTCTGTCTGAAGTAATGCATGTAAATGCAAACTTCCATCTTTATGTGCCTCTCGGGCACATAGAATGTATTTGGGAATCCAACGAACAACGAGCTCCCAGATCATCTGACAGGCGATTTCAGGATTTTCTGGACACTTTGGATAGGTGAGGAACGTGTTAGCGTTCCTGTGTGAGAACTGACGGTTGGATGAGGAGGAGGCCATAGCCGACGACGGAGGATGAGGCTGAGGGATGGCAGACTGGGAGCTCCAAACTCTATAGTATACCCGT-GCGCCTTCGAAATCCGCCGCTCCCTTGTCTTATAGTGGTTGTAAATGGGCCGGACCGGGCCGGCCCAGCAGGAAAAGAAGGCGCGCACTAATATTACCGCGCCTTCTTTTTCTGCGAGGGCCCGA-AGGGACCGAGCGATTTGATTTAAAGTTCGGTTCTGCTTTGTCTGATTTATCTAAAGCAGCCCAATCTAAAGAAACCGGTCCCCTGCGACTATAAATTGTCTCACAAGTGCGATTCATTCAT
