# Supplementary material for: Adaptive evolution by recombination is not associated with increased mutation rates in Maize streak virus
Source: BMC Evol Biol. 2012 Dec 27;12:252. doi: 10.1186/1471-2148-12-252 (PMC3556111; doi:10.1186/1471-2148-12-252)
Supplement: Additional file 2 — Alignment of MSV-MatA-derived mutant genomes. Full-genome sequence alignment of mutant MSV-MatA genomes starting from the BamHI restriction site of the movement protein. The file is in FASTA format and should be viewed using the program Mega5. [file 1471-2148-12-252-S2.fas]

>GB2-R1
GGATCCACAGAACGCCCTGTATTATCAGCCGCGGGTACCCACAGCAGCTCCGGCATCCGCAGGAGTGCCGTGGAGTCGCGTAGGCGAGGTAGCTATTTTGAGCTTTGTTGCACTGATTTGCTTTTACCTGCTTTACCTTTGGGTGCTGAGAGACCTTATCTTAGTTCTGAAGGCTCGACAAGGCAGATCCACGGAGGAGCTGATATTTGGAgGACAAGCTGTGGATAGGAGCAACCCTATCCCTAATCTACCAGCACCACCAAGTCAGGGCAATCCCGGGCCATTTGTTCCAGGCACGGGATAAGCATTCAGCCATGTCCACGTCCAAGAGGAAGCGGGGAGATGATTCGAATTGGAGTAAGCGGGTGCCTAAGAAGAAGCCCTCTTCAGCTGGGCTGAAGAGGGCTGGAAGCAAGGCCGATAGGCCATCCCTCCAAATCCAGACACTCCAGCATGCTGGGACCACCATGATAACTGTCCCATCCGGAGGAGTATGTGACCTCATCAACACCTATGCCCGAGGATCTGACGAGGGCAACCGCCACACCAGCGAGACTCTCACGTACAAGATCGCCATCGACTACCACTTCGTTGCCGACGCGGCAGCCTGCCGCTACTCCAACACCGGAACCGGTGTAATGTGGCTGGTGTATGACACCACTCCCGGCGGACAAGCTCCGACCCCGCAAATTATATTTGCCTACCCTGACACGCTAAAAGCGTGGCCGGCCACATGGAAGGTGAGCCGGGAGCTGTGTCATCGCTTCGTGGTGAAACGGCGATGGTTGTTCAACATGGAGACCGACGGGCGGATTGGTTCGGACATTCCTCCCTCGAATGCAAGTTGGAAGCCTTGCAAGCGCAACATCTACTTCCACAAGTTCACGAGCGGGTTGGGAGTGAGAACGCAGTGGAAGAATGTAACGGACGGAGGAGTTGGTGCGATACAGAGAGGAGCTCTGTACATGGTCATTGCCCCTGGCAATGGCCTTACATTTACTGCCCATGGGCAGACCCGTCTGTACTTTAAGAGTGTTGGCAACCAGTAATGAATAAAAACTCCCGTTTTATTATATCTGATGAATGCTGAAAGCTTACATTAATATGTCGTGCGATGGCACGAAAAAACACACGCAATCAATACAGGGGGGTAGTAGGCGGGCGGCTAAGGGTGGTGCTCGGCGG-GCAGAACATCGAAAAATCAAGATCTATCTGAAT-GTACTGCCTCCGTAGGAGGCAGCTCAGGGGGAGAATACCACTTCTCCCCCGGCGACATAATGTAAATGACGCAGTTTGCCTCGAAATACTCCAGCTGCCCTGGAGTCATTTCCTTCATCCAATCTTCATCCGAGTTGGCGAGGATTATTGTAGGCTTAGACTTCTTCTGCACCTTCTTCTTCTTACCATACTTGGGGTTCACAATGAAATCCCTCTGACAGCCAACTAACTGTTTCCAACAAGGACAAAATTTAAACGGAATATCATCTACGATGTTGTAGATTGCGTCTTCGTTGTATGAAGACCAATCAACATTATTTTGCCAGTAATTATGAACCCCTAGGCTTCTGGCCCAAGTAGATTTTCCGGTTCTTGTTGGGCCGACGATGTAGAGGCTCTGCTTTCTTGATCTTTCATCTGATGACTGGATACAGAATCCATCCATTGGAGGTCAGAAATTGCATCCTCGAGGGTATAACAGGTAGGTTGAAGGAGCATGTAAGCTTCGGGACTAACCTGGAAGATGTTAGGCTGGAGCCAATCATTGATTGACTCATTACAAAGTAAATCAGGTGAGGAGGGTGGATGAGGATTGGTGAACTCTTCCTGAATCTCAGGAAAAAGCTTATTTGCAGAGTATTCAAAATACTGCAATTTTGTGGACCAATCAAAGGGAAGCTCTTTCTGGATCATGGAGAGGTACTCTTCCTTGGAAGTAGCGTGTGAAATAATGTCTCGCATTATTTCATCTTTGGAAGGTTTTTTTTCCTTAACTTC---TGAATCAGATTTTCCTAGGAAGGGGGACTTCCTAGGAATGAAAGTACCTCTCTCAAAAACAGCCAGAGGTTCCTTGAGAATGTAATCCCTCACCCTGTTTACTGATTTGGCACTCTGAATGTTTGGGTGAAACCCATTAATATCAAAGAACCTTGAGTCGGATATCCTTACCGGCTTCTCTGTCTGAAGTAATGCATGTAAATGCAAACTTCCATCTTTATGTGCCTCTCGGGCACATAGAATGTATTTGGGAATCCAACGAACAACGAGCTCCCAGATCATCTGACAGGCGATTTCAGGATTTTCTGGACACTTTGGATAGGTGAGGAACGTGTTAGCGTTCCTGTGTGAGAACTGACGGTTGGATGAGGAGGAGGCCATAGCCGACGACGGAGGATGAGGCTGAGGGATGGCAGACTGGGAGCTCCAAACTCTATAGTATACCCGT-GCGCCTTCGAAATCCGCCGCTCCCTTGTCTTATAGTGGTTGTAAATGGGCCGGACCGGGCCGGCCCAGCAGGAAAAGAAGGCGCGCACTAATATTACCGCGCCTTCTTTTTCTGCGAGGGCCCGA-AGGGACCGAGCGATTTGATTTAAAGTTCGGTTCTGCTTTGTCTGATTTATCTAAAGCAGCCCAATCTAAAGAAACCGGTCCCCTGCGACTATAAATTGTCTCACAAGTGCGATTCATTCAT
>GB2-R10
GGATCCACAGAACGCCCTGTATTATCAGCCGCGGGTACCCACAGCAGCTCCGGCATCCGCAGGAGTGCCGTGGAGTCGCGTAGGCGAGGTAGCTATTTTGAGCTTTGTTGCACTGATTTGCTTTTACCTGCTTTACCTTTGGGTGCTGAGAGACCTTATCTTAGTTCTGAAGGCTCGACAAGGCAGATCCACGGAGGAGCTGATATTTGGAGGACAAGCTGTGGATAGGAGCAACCCTATCCCTAATCTACCAGCACCACCAAGTCAGGGCAATCCCGGGCCATTTGTTCCAGGCACGGGATAAGCATTCAGCCATGTCCACGTCCAAGAGGAAGCGGGGAGATGATTCGAATTGGAGTAAGCGGGTGCCTAAGAAGAAGCCCTCTTCAGCTGGGCTGAAGAGGGCTGGAAGCAAGGCCGATAGGCCATCCCTCCAAATCCAGACACTCCAGCATGCTGGGACCACCATGATAACTGTCCCATCCGGAGGAGTATGTGACCTCATCAACACCTATGCCCGAGGATCTGACGAGGGCAACCGCCACACCAGCGAGACTCTCACGTACAAGATCGCCATCGACTACCACTTCGTTGCCGACGCGGCAGCCTGCCGCTACTCCAACACCGGAACCGGTGTAATGTGGCTGGTGTATGACACCACTCCCGGCGGACAAGCTCCGACCCCGCAAACTATATTTGCCTACCCTGACACGCTAAAAGCGTGGCCGGCCACATGGAAGGTGAGCCGGGAGCTGTGTCATCGCTTCGTGGTGAAACGGCGATGGTTGTTCAACATGGAGACCGACGGGCGGATTGGTTCGGACATTCCTCCCTCGAATGCAAGTTGGAAGCCTTGCAAGCGCAACATCTACTTCCACAAGTTCACGAGCGGGTTGGGAGTGAGAACGCAGTGGAAGAATGTAACGGACGGAGGAGTTGGTGCCATCCAGAGAGGAGCGTTGTACATGGTCATTGCCCCCGGCAATGGTCTTACATTTACTGCCCATGGGCAGACCCGTCTGTACTTTAAgAGTGTCGGCAACCAGTAATGAATAAAAACTCC-GTTTTATTATATCTGATGAATGCTCAAAGCTTACATTAATATGTCGtGCGATGGCACGAAAAAACACACGCAATCAATACAGGGGGGTAGTAGCCGgGCGGCTAAGGGTGGTGCTCGGCGG-GCAGAACATCGAAAAATCAAGATCTATCTGAAT-GTACTGCCTCCGTAGGAGGCAGCTCAGGGGGAGAATACCACTTCTCCCCCGGCGACATAATGTAAATGACGCAGTTTGCCTCGAAATACTCCAGCTGCCCTGGAGTCATTTCCTTCATCCAATCTTCATCCGAGTTGGCGAGGATTATTGTAGGCTTAGACTTCTTCTGCACCTTCTTCTTCTTACCATACTTGGGGTTCACAATGAAATCCCTCTGACAGCCAACTAACTGTTTCCAACAAGGACAAAATTTAAACGGAATATCATCTACGATGTTGTAGATTGCGTCTTCGTTGTATGAAGACCAATCAACATTATTTTGCCAGTAATTATGAACCCCTAGGCTTCTGGCCCAAGTAGATTTTCCGGTTCTTGTTGGGCCGACGATGTAGAGGCTCTGCTTTCTTGATCTTTCATCTGATGACTGGATACAGAATCCATCCATTGGAGGTCAGAAATTGCATCCTCGAGGGTATAACAGGTAGGTTGAAGGAGCATGTAAGCTTCGGGACTAACCTGGAAGATGTTAGGCTGGAGCCAATCATTGATTGACTCATTACAAAGTATATCAGGTGAGGAGGGTGGATGAGGATTGGTGAACTCTTCCTGAATCTCAGGAAAAAGCTTATTTGCAGAGTATTCAAAATACTGCAATTTTGTGGACCAATCAAAGGGAAGCTCTTTCTGGATCATGGAGAGGTACTCTTCCTTGGAAGTAGCGTGTGAAATAATGTCTCGCATTATTTCATCTTTGGAAGGTTTTTTTTCCTTAACTTC---TGAATCAGATTTTCCTAGGAAGGGGGACTTCCTAGGAATGAAAGTACCTCTCTCAAAAACAGCCAGAGGTTCCTTGAGAATGTAATCCCTCACCCTGTTTACTGATTTGGCACTCTGAATGTTTGGGTGAAACCCATTAATATCAAAGAACCTTGAGTCGGATATCCTTACCGGCTTCTCTGTCTGAAGTAATGCATGTAAATGCAAACTTCCATCTTTATGTGCCTCTCGGGCACATAGAATGTATTTGGGAATCCAACGAACAACGAGCTCCCAGATCATCTGACAGGCGATTTCAGGATTTTCTGGACACTTTGGATAGGTGAGGAACGTGTTAGCGTTCCTGTGTGAGAACTGACGGTTGGATGAGGAGGAGGCCATAGCCGACGACGGAGGATGAGGCTGAGGGATGGCAGACTGGGAGCTCCAAACTCTATAGTATACCCGT-GCGCCTTCGAAATCCGCCGCTCCCCC-TTTTATAGTGGTTGTTTATGGGCCGGACCGGGCCGGCCCAGCAGGAAAAGAAGGCGCGCAATAATATTACCGCGCCTTCTTTTCCTGCGAGGGCCCGGTAGGGCCCGAGCGATTTGATGTAAAGCTTGGTCCTGCTTTGTATGATTTATCTAAAGCAGCCCATTCTAAAGAAACCGGTCCCGGGC-ACTATAAATTGCCTAACAAGTGCGATTCATTCAT
>GB2-R11
GGATCCACAGAACGCCCTGTATTATCAGCCGCGGGTACCCACAGCAGCTCCGGCATCCGCAGGAGTGCCGTGGAGTCGCGTAGGCGAGGTAGCTATTTTGAGCTTTGTTGCACTGATTTGCTTTTACCTGCTTTACCTTTGGGTGCTGAGAGACCTTATCTTAGTTCTGAAGGCTCGACAAGGCAGATCCACGGAGGAGCTGATATTTGGAGGACAAGCTGTGGATAGGAGCAACCCTATCCCTAATCTACCAGCACCACCAAGTCAGGGCAATCCCGGGCCATTCGTTCCAGGCACGGGATAAGCATTCAGCCATGTCCACGTCCAAGAGGAAGCGGGGAGATGATTCGAATTGGAGTAAGCGGGTGCCTAAGAAGAAGCCCTCTTCAGCTGGGCTGAAGAGGGCTGGAAGCAAGGCCGATAGGCCATCCCTCCAAATCCAGACACTCCAGCATGCTGGGACCACCATGATAACTGTCCCATCCGGAGGAGTATGTGACCTCATCAACACCTATGCCCGAGGATCTGACGAGGGCAACCGCCACACCAGCGAGACTCTCACGTACAAGATCGCCATCGACTACCACTTCGTTGCCGACGCGGCAGCCTGCCGCTACTCCAACACCGGAACCGGTGTAATGTGGCTGGTGTACGACACCACTCCCGGCGGACAAGCTCCGACCCCGCAAACTATATTTGCCTACCCTGACACGCTAAAAGCGTGGCCGGCCACATGGAAGGTGAGCCGGGAGCTGTGTCATCGCTTCGTGGTGAAACGGCGATGGTTGTTCAACATGGAGACCGACGGGCGGATTGGTTCGGACATTCCTCcCTCGAATGCAAGTTGGAAGCCTTGCAAGCGCAACATCTACTTCCACAAGTTCACGAGCGGGTTGGGAGTGAGAACGCAGTGGAAGAATGTAACGGACGGAGGAGTTGGTGCCATCCAGAGAGGAGCGTTGTACATGGTCATTGCCCCCGGCAATGGCCTTACATTTACTGCCCATGGGCAGACCCGTCTGTACTTTAAGAGTGTTGGCAACCAGTAATGAATAAAAACTCCCGTTTTATTATATCTGATGAATGCTGAAAGCTTACATTAATATGTCGTGCGATGGCACGAAAAAACACACGCAATCAATACAGGGGGGTAGTAGGCGGGCGGCTAAGGGTGGTGCTCGGCGG-GCAGAACATCGAAAAATCAAGATCTATCTGAAT-GTACTGCCTCCGTAGGAGGCAGCTCAGGGGGAGAATACCACTTCTCCCCCGGCGACATAATGTAAATGACGCAGTTTGCCTCGAAATACTCCAGCTGCCCTGGAGTCATTTCCTTCATCCAATCTTCATCCGAGTTGGCGAGGATTATTGTAGGCTTAGACTTCTTCTGCACCTTCTTCTTCTTACCATACTTGGGGTTCACAATGAAATCCCTCTGACAGCCAACTAACTGTTTCCAACAAGGACAAAATTTAAACGGAATATCATCTACGATGTTGTAGATTGCGTCTTCGTTGTATGAAGACCAATCAACATTATTTTGCCAGTAATTATGAACCCCTAGGCTTCTGGCCCAAGTAGATTTTCCGGTTCTTGTTGGGCCGACGATGTAGAGGCTCTGCTTTCTTGATCTTTCATCTGATGACTGGATACAGAATCCATCCATTGGAGGTCAGAAATTGCATCCTCGAGGGTATAACAGGTAGGTTGAAGGAGCATGTAAGCTTCGGGACTAACCTGGAAGATGTTAGGCTGGAGCCAATCATTGATTGACTCATTACAAAGTAAATCAGGTGAGGAGGGTGGATGAGGATTGGTGAACTCTTCCTGAATCTCAGGAAAAAGCTTATTTGCAGAGTATTCAAAATACTGCAATTTTGTGGACCAATCAAAGGGAAGCTCTTTCTGGATCATGGAGAGGTACTCTTCCTTGGAAGTAGCGTGTGAAATAATGTCTCGCATTATTTCATCTTTGGAAGGTTTTTTTTCCTTAACTTC---TGAATCAGATTTTCCTAGGAAGGGGGACTTCCTAGGAATGAAAGTACCTCTCTCAAAAACAGCCAGAGGTTCCTTGAGAATGTAATCCCTCACCCTGTTTACTGATTTGGCACTCTGAATGTTTGGGTGAAACCCATTAATATCAAAGAACCTTGAGTCGGATATCCTTACCGGCTTCTCTGTCTGAAGTAATGCATGTAAATGCAAACTTCCATCTTTATGTGCCTCTCGGGCACATAGAATGTATTTGGGAATCCAACGAACAACGAGCTCCCAGATCATCTGACAGGCGATTTCAGGATTTTCTGGACACTTTGGATAGGTGAGGAACGTGTTAGCGTTCCTGTGTGAGAACTGACGGTTGGATGAGGAGGAGGCCATATCGGACGACTCCGAGC-AGCTTGAGGGATGGCAGGATGGGAGCTCCAAACTCTATAGTATACCCGT-GCGCCTTCGAAATCCGCCGCTCCCTTGTCTTATAGTGGTTGTAAATGGGCCGGACCGGGCCGGCCCAGCAGGAAAAGAAGGCGCGCACTAATATTACCGCGTCTTCTTTTCCTGCGAGGGCCCGGTAGGGCCCGAGCGATTTGATGTAAAGCTTGGTCCTGCTTTGTcTGATTTATCTAAAGCAGCCCATTCTAAAGAAACCGGTCCCGGGC-ACTATAAATTGCCTAACAAGTGCGATTCATTCAT
>GB2-R12
GGATCCACAGAACGCCCTGTATTATCAGCCGCGGGTACCCACAGCAGCTCCGGCATCCGCAGGAGTGCCGTGGAGTCGCGTAGGCGAGGTAGCTATTTTGAGCTTTGTTGCACTGATTTGCTTTTACCTGCTTTACCTTTGGGTGCTGAGAGACCTTATCTTAGTTCTGAAGGCTCGACAAGGCAGATCCACGGAGGAGCTGATATTTGGAGGACAAGCTGTGGATAGGAGCAACCCTATCCCTAATCTACCAGCACCACCAAGTCAGGGCAATCCCGGGCCATTTGTTCCAGGCACGGGATAAGCATTCAGCCATGTCCACGTCCAAGAGGAAGCGGGGAGATGATTCGAATTGGAGTAAGCGGGTGCCTAAGAAGAAGCCCTCTTCAGCTGGGCTGAAGAGGGCTGGAAGCAAGGCCGATAGGCCATCCCTCCAAATCCAGACACTCCAGCATGCTGGGACCACCATGATAACTGTCCCATCCGGAGGAGTATGTGACCTCATCAACACCTATGCCCGAGGATCTGACGAGGGCAACCGCCACACCAGCGAGACTCTCACGTACAAGATCGCCATCGACTACCACTTCGTTGCCGACGCGGCAGCCTGCCGCTACTCCAACACCGGAACCGGTGTAATGTGGCTGGTGTATGACACCACTCCCGGCGGACAAGCTCCGACCCCGCAAACTATATTTGCCTACCCTGACACGCTAAAAGCGTGGCCGGCCACATGGAAGGTGAGCCGGGAGCTGTGTCATCGCTTCGTGGTGAAACGGCGATGGTTGTTCAACATGGAGACCGACGGGCGGATTGGTTCGGACATTCCTCCCTCGAATGCAAGTTGGAAGCCTTGCAAGCGCAACATCTACTTCCACAAGTTCACGAGCGGGTTGGGAGTGAGAACGCAGTGGAAGAATGTAACGGACGGAGGAGTTGGTGCGATACAGAGAGGAGCTCTGTACATGGTCATTGCCCCTGGCAATGGCCTTACATTTACTGCCCATGGGCAGACCCGTCTGTACTTTAAGAGTGTTGGCAACCAGTAATGAATAAAAACTCCCGTTTTATTATATCTGATGAATGCTGAAAGCTTACATTAATATGTCGTGCGATGGCACGAAAAAACACACGCAATCAATACAGGGGGGTAGTAGGCGGGCGGCTAAGGGTGGTGCTCGGCGG-GCAGAACATCGAAAAATCAAGATCTATCTGAAT-GTACTGCCTCCGTAGGAGGCAGCTCAGGGGGAGAATACCACTTCTCCCCCGGCGACATAATGTAAATGACGCAGTTTGCCTCGAAATACTCCAGCTGCCCTGGAGTCATTTCCTTCATCCAATCTTCATCCGAGTTGGCGAGGATTATTGTAGGCTTAGACTTCTTCTGCACCTTCTTCTTCTTACCATACTTGGGGTTCACAATGAAATCCCTCTGACAGCCAACTAACTGTTTCCAACAAGGACAAAATTTAAACGGAATATCATCTACGATGTTGTAGATTGCGTCTTCGTTGTATGAAGACCAATCAACATTATTTTGCCAGTAATTATGAACCCCTAGGCTTCTGGCCCAAGTAGATTTTCCGGTTCTTGTTGGGCCGACGATGTAGAGGCTCTGCTTTCTTGATCTTTCATCTGATGACTGGATACAGAATCCATCCATTGGAGGTCAGAAATTGCATCCTCGAGGGTATAACAGGTAGGTTGAAGGAGCATGTAAGCTTCGGGACTAACCTGGAAGATGTTAGGCTGGAGCCAATCATTGATTGACTCATTACAAAGTAAATCAGGTGAGGAGGGTGGATGAGGATTGGTGAACTCTTCCTGAATCTCAGGAAAAAGCTTATTTGCAGAGTATTCAAAATACTGCAATTTTGTGGACCAATCAAAGGGAAGCTCTTTCTGGATCATGGAGAGGTACTCTTCCTTGGAAGTAGCGTGTGAAATAATGTCTCGCATTATTTCATCTTTGGAAGGTTTTTTTTCCTTAACTTC---TGAATCAGATTTTCCTAGGAAGGGGGACTTCCTAGGAATGAAAGTACCTCTCTCAAAAACAGCCAGAGGTTCCTTGAGAATGTAATCCCTCACCCTGTTTACTGATTTGGCACTCTGAATGTTTGGGTGAAACCCATTAATATCAAAGAACCTTGAGTCGGATATCCTTACCGGCTTCTCTGTCTGAAGTAATGCATGTAAATGCAAACTTCCATCTTTATGTGCCTCTCGGGCACATAGAATGTATTTGGGAATCCAACGAACAACGAGCTCCCAGATCATCTGACAGGCGATTTCAGGATTTTCTGGACACTTTGGATAGGTGAGGAACGTGTTAGCGTTCCTGTGTGAGAACTGACGGTTGGATGAGGAGGAGGCCATATCGGACGACTCCGAGC-AGCTTGAGGGATGGCAGGATGGGAGCTCCAAACTCTATATCA-ACCGGTTGCGCCTTCGAAATCCGCCGCTCCCTTGTCTTATAGTGGTTGTAAATGGGCCGGACCGGGCCGGCCCAGCAGGAAAAGAAGGCGCGCACTAATATTACCGCGCCTTCTTTTCCTGCGAGGGCCCGGTAGGGCCCGAGCGATTTGATGTAAAGCTTGGTCCTGCTTTGTATGATTTATCTAAAGCAGCCCATTCTAAAGAAACCGGTCCCGGGC-ACTATAAATTGCCTAACAAGTGCGATTCATTCAT
>GB2-R13
GGATCCACAGAACGCCCTGTATTATCAGCCGCGGGTACCCACAGCAGCTCCGGCATCCGCAGGAGTGCCGTGGAGTCGCGTAGGCGAGGTAGCTATTTTGAGCTTTGTTGCACTGATTTGCTTTTACCTGCTTTACCTTTGGGTGCTGAGAGACCTTATCTTAGTTCTGAAGGCTCGACAAGGCAGATCCACGGAGGAGCTGATATTTGGAGGACAAGCTGTGGATAGGAGCAACCCTATCCCTAATCTACCAGCACCACCAAGTCAGGGCAATCCCGGGCCATTTGTTCCAGGCACGGGATAAGCATTCAGCCATGTCCACGTCCAAGAGGAAGCGGGGAGATGATTCGAATTGGAGTAAGCGGGTGCCTAAGAAGAAGCCCTCTTCAGCTGGGCTGAAGAGGGCTGGAAGCAAGGCCGATAGGCCATCCCTCCAAATCCAGACACTCCAGCATGCTGGGACCACCATGATAACTGTCCCATCCGGAGGAGTATGTGACCTCATCAACACCTATGCCCGAGGATCTGACGAGGGCAACCGCCACACCAGCGAGACTCTCACGTACAAGATCGCCATCGACTACCACTTCGTTGCCGACGCGGCAGCCTGCCGCTACTCCAACACCGGAACCGGTGTAATGTGGCTGGTGTATGACACCACTCCCGGCGGACAAGCTCCGACCCCGCAAACTATATTTGCCTACCCTGACACGCTAAAAGCGTGGCCGGCCACATGGAAGGTGAGCCGGGAGCTGTGTCATCGCTTCGTGGTGAAACGGCGATGGTTGTTCAACATGGAGACCGACGGGCGGATTGGTTCGGACATTCCTCCCTCGAATGCAAGTTGGAAGCCTTGCAAGCGCAACATCTACTTCCACAAGTTCACGAGCGGGTTGGGAGTGAGAACGCAGTGGAAGAATGTAACGGACGGAGGAGTTGGTGCCATCCAGAGAGGAGCGTTGTACATGGTCATTGCCCCCGGCAATGGTCTTACATTTACTGCCCATGGGCAGACCCGTCTGTACTTTAAGAGTGTCGGCAACCAGTAATGAATAAAAACTCC-GTTTTATTATATCTGATGAATGCTCAAAGCTTACATTAATATGTCGTGCGATGGCACGAAAAAACACATGCAATCAATACAGGGGGGTAGTAGGCGGGCGGCTAAGGGTGGTGCTCGGCGG-GCAGAACATCGAAAAATCAAGATCTATCTGAAT-GTACTGCCTCCGTAGGAGGCAGCTCAGGGGGAGAATACCACTTCTCCCCCGGCGACATAATGTAAATGACGCAGTTTGCCTCGAAATACTCCAGCTGCCCTGGAGTCATTTCCTTCATCCAATCTTCATCCGAGTTGGCGAGGATTATTGTAGGCTTAGACTTCTTCTGCACCTTCTTCTTCTTACCATACTTGGGGTTCACAATGAAATCCCTCTGACAGCCAACTAACTGTTTCCAACAAGGACAAAATTTAAACGGAATATCATCTACGATGTTGTAGATTGCGTCTTCGTTGTATGAAGACCAATCAACATTATTTTGCCAGTAATTATGAACCCCTAGGCTTCTGGCCCAAGTAGATTTTCCGGTTCTTGTTGGGCCGACGATGTAGAGGCTCTGCTTTCTTGATCTTTCATCTGATGACTGGATACAGAATCCATCCATTGGAGGTCAGAAATTGCATCCTCGAGGGTATAACAGGTAGGTTGAAGGAGCATGTAAGCTTCGGGACTAACCTGGAAGATGTTAGGCTGGAGCCAATCATTGATTGACTCATTACAAAGTAAATCAGGTGAGGAGGGTGGATGAGGATTGGTGAACTCTTCCTGAATCTCAGGAAAAAGCTTATTTGCAGAGTATTCAAAATACTGCAATTTTGTGGACCAATCAAAGGGAAGCTCTTTCTGGATCATGGAGAGGTACTCTTCCTTGGAAGTAGCGTGTGAAATAATGTCTCGCATTATTTCATCTTTGGAAGGTTTTTTTTCCTTAACTTC---TGAATCAGATTTTCCTAGGAAGGGGGACTTCCTAGGAATGAAAGTACCTCTCTCAAAAACAGCCAGAGGTTCCTtGAGAATGTAATCCCTCACCCTGTTTACTGATTTGgCACTCTGAATGTTTGGGTGAAACCCATTAATATCAAAGAACCTTGAGTCGGATATCCTTACCGGCTTCTCTGTCTGAAGTAATGCATGTAAATGCAAACTTCCATCTTTATGTGCCTCTCGGGCACATAGAATGTATTTGGGAATCCAACGAACAACGAGCTCCCAGATCATCTGACAGGCGATTTCAGGATTTTCTGGACACTTTGGATAGGTGAGGAACGTGTTAGCGTTCCTGTGTGAGAACTGACGGTTGGATGAGGAGGAGGCCATATCGGACGACTCCGAGC-AGCTTGAGGGATGGCAGACTGGGAGCTCCAAACTCTATATCA-ACCGGTTGCGCCTTCGAAATCCGCCGCTCCCTTGTCTTATAGTGGTTGTAAATGGGCCGGACCGGGCCGGCCCAGCAGGAAAAGAAGGCGCGCACTAATATTACCGCGCCTTCTTTTCCTGCGAGGGCCCGGTAGGGCCCGAGCGATTTGATGTAAAGCTTGGTCCTGCTTTGTATGATTTATCTAAAGCAGCCCATTCTAAAGAAACCGGTCCCGGGC-ACTATAAATTGCCTAACAAGTGCGATTCATTCAT
>GB2-R14
GGATACACAGAACGCCCTGTATTATCAGCCGCGGGTACCCACAGCAGCTCCGGCATCCGCAGGAGTGCCGTGGAGTCGCGTAGGCGAGGTAGCTATTTTGAGCTTTGTTGCACTGATTTGCTTTTACCTGCTTTACCTTTGGGTGCTGAGAGACCTTATCTTAGTTCTGAAGGCTCGACAAGGCAGATCCACGGAGGAGCTGATATTTGGAGGACAAGCTGTGGATAGGAGCAACCCTATCCCTAATCTACCAGCACCACCAAGTCAGGGCAATCCCGGGCCATTTGTTCCAGGCACGGGATAAGCATTCAGCCATGTCCACGTCCAAGAGGAAGCGGGGAGATGATTCGAATTGGAGTAAGCGGGTGCCTAAGAAGAAGCCCTCTTCAGCTGGGCTGAAGAGGGCTGGAAGCAAGGCCGATAGGCCATCCCTCCAAATCCAGACACTCCAGCATGCTGGGACCACCATGATAACTGTCCCATCCGGAGGAGTATGTGACCTCATCAACACCTATGCCCGAGGATCTGACGAGGGCAACCGCCACACCAGCGAGACTCTCACGTACAAGATCGCCATCGACTACCACTTCGTTGCCGACGCGGCAGCCTGCCGCTACTCCAACACCGGAACCGGTGTAATGTGGCTGGTGTATGACACCACTCCCGGCGGACAAGCTCCGACCCCGCAAACTATATTTGCCTACCCTGACACGCTAAAAGCGTGGCCGGCCACATGGAAGGTGAGCCGGGAGCTGTGTCATCGCTTCGTGGTGAAACGGCGATGGTTGTTCAACATGGAGACCGACGGGCGGATTGGTTCGGACATTCCTCCTTCGAATGCAAGTTGGAAGCCGTGCAAGCGCAACATCTACTTCCACAAGTTCACGAGCGGGTTGGGAGTGAGAACGCAGTGGAAGAATGTAACGGACGGAGGAGTTGGTGCGATACAGAGAGGAGCTCTGTACATGGTCATTGCCCCTGGCAATGGCCTTACATTTACTGCCCATGGGCAGACCCGTCTGTACTTTAAGAGTGTTGGCAACCAGTAATGAATAAAAACTCCCGTTTTATTATATCTGATGAATGCTGAAAGCTTACATTAATATGTCGTGCGATGGCACGAAAAAACACACGCAATCAATACAGGGGGGTAGTAGGCGGGCGGCTAAgGGTGGTGCTCGGCGG-GCAGAACATCGAAAAATCAAGATCTATCTGAAT-GTACTGCCTCCGTAGGAGGCAGCTCAGGGGGAGAATACCACTTCTCCCCCGGCGACATAATGTAAATGACGCAGTTTGCCTCGAAATACTCCAGCTGCCCTGGAGTCATTTCCTTCATCCAATCTTCATCCGAGTTGGCGAGGATTATTGTAGGCTTAGACTTCTTCTGCACCTTCTTCTTCTTACCATACTTGGGGTTCACAATGAAATCCCTCTGACAGCCAACTAACTGTTTCCAACAAGGACAAAATTTAAACGGAATATCATCTACGATGTTGTAGATTGCGTCTTCGTTGTATGAAGACCAATCAACATTATTTTGCCAGTAATTATGAACCCCTAGGCTTCTGGCCCAAGTAGATTTTCCGGTTCTTGTTGGGCCGACGATGTAGAGGCTCTGCTTTCTTGATCTTTCATCTGATGACTGGATACAGAATCCATCCATTGGAGGTCAGAAATTGCATCCTCGAGGGTATAACAGGTAGGTTGAAGGAGCATGTAAGCTTCGGGACTAACCTGGAAGATGTTAGGCTGGAGCCAATCATTGATTGACTCATTACAAAGTAAATCAGGTGAGGAGGGTGGATGAGGATTGGTGAACTCTTCCTGAATCTCAGGAAAAAGCTTATTTGCAGAGTATTCAAAATACTGCAATTTTGTGGACCAATCAAAGGGAAGCTCTTTCTGGATCATGGAGAGGTACTCTTCCTTGGAAGTAGCGTGTGAAATAATGTCTCGCATTATTTCATCTTTGGAAGGTTTTTTTTCCTTAACTTC---TGAATCAGATTTTCCTAGGAAGGGGGACTTCCTAGGAATGAAAGTACCTCTCTCAAAAACAGCCAgAGGTTCCTTGAGAATGTAATCCCTCACCCTGTTTACTGATTTGGCACTCTGAATGTTTGGGTGAAACCCATTAATATCAAAGAACCTTGAGTCGGATATCCTTACCGGCTTCTCTGTCTGAAGTAATGCATGTAAATGCAAACTTCCATCTTTATGTGCCTCTCGGGCACATAGAATGTATTTGGGAATCCAACGAACAACGAGCTCCCAGATCATCTGACAGGCGATTTCAGGATTTTCTGGACACTTTGGATAGGTGAGGAACGTGTTAGCGTTCCTGTGTGAGAACTGACGGTTGGATGAGGAGGAGGCCATATCGGACGACTCCGAGC-AGCTTGAGGGATGGCAGGATGGGAGCTCCAAACTCTATATCA-ACCGGTTGCGCCTTCGAAATCCGCCGCTCCCTTGTCTTATAGTGGTTGTAAATGGGCCGGACCGGGCCGGCCCAGCAGGAAAAGAAGGCGCGCACTAATATTACCGCGCCTTCTTTTCCTGCGAGGGCCCGGTAGGGCCCGAGCGATTTGATGTAAAGCTTGGTCCTGCTTTGTATGATTTATCTAAAGCAGCCCATTCTAAAGAAACCGGTCCCGGGC-ACTATAAATTGCCTAACAAGTGCGATTCATTCAT
>GB2-R15
GGATCCACAGAACGCCCTGTATTATCAGCCGCGGGTACCCACAGCAGCTCCGGCATCCGCAGGAGTGCCGTGGAGTCGCGTAGGCGAGGTAGCTATTTTGAGCTTTGTTGCACTGATTTGCTTTTACCTGCTTTACCTTTGGGTGCTGAGAGACCTTATCTTAGTTCTGAAGGCTCGACAAGGCAGATCCACGGAGGAGCTGATATTTGGAGGACAAGCTGTGGATAGGAGCAACCCTATCCCTAATCTACCAGCACCACCAAGTCAGGGCAATCCCGGGCCATTTGTTCCAGGCACGGGATAAGCATTCAGCCATGTCCACGTCCAAGAGGAAGCGGGGAGATGATTCGAATTGGAGTAAGCGGGTGCCTAAGAAGAAGCCCTCTTCAGCTGGGCTGAAGAGGGCTGGAAGCAAGGCCGATAGGCCATCCCTCCAAATCCAGACACTCCAGCATGCTGGGACCACCATGATAACTGTCCCATCCGGAGGAGTATGTGACCTCATCAACACCTATGCCCGAGGATCTGACGAGGGCAACCGCCACACCAGCGAGACTCTCACGTACAAGATCGCCATCGACTACCACTTCGTTGCCGACGCGGCAGCCTGCCGCTACTCCAACACCGGAACCGGTGTAATGTGGCTGGTGTATGACACCACTCCCGGCGGACAAGCGCCGACCCCACAAACCATATTTGCATATCCGGACACGCTGAAAGCTTGGCCGGCAACATGGAAAGTGAGCCGGGAGCTGTGTCATCGCTTCGTGGTGAAACGGCGATGGTTGTTCAACATGGAGACCGACGGTCGAATTGGTTCGGACATCCCTCCTTCGAATGCAAGTTGGAAGCCGTGCAAGCGCAACATCTACTTCCACAAGTTCACGAGTGGGTTGGGAGTGAGAACGCAGTGGAAGAATGTAACGGACGGAGGAGTTGGTGCGATACAGAGAGGAGCTCTGTACATGGTCATTGCCCCTGGCAATGGCCTTACATTTACTGCCCATGGGCAGACCCGTCTGTACTTTAAGAGTGTTGGCAACCAGTAATGAATAAAAACTCCCGTTTTATTATATCTGATGAATGCTGAAAGCTTACATTAATATGTCGTGCGATGGCACGAAAAAACACACGCAATCAATACAGGGGGGTAGTAGGCGGGCGGCTAAGGGTGGTGCTCGGCGG-GCAGAACATCGAAAAATCAAGATCTATCTGAAT-GTACTGCCTCCGTAGGAGGCAGCTCAGGGGGAGAATACCACTTCTCCCCCGGCGACATAATGTAAATGACGCAGTTTGCCTCGAAATACTCCAGCTGCCCTGGAGTCATTTCCTTCATCCAATCTTCATCCGAGTTGGCGAGGATTATTGTAGGCTTAGACTTCTTCTGCACCTTCTTCTTCTTACCATACTTGGGGTTCACAATGAAATCCCTCTGACAGCCAACTAACTGTTTCCAACAAGGACAAAATTTAAACGGAATATCATCTACGATGTTGTAGATTGCGTCTTCGTTGTATGAAGACCAATCAACATTATTTTGCCAGTAATTATGAACCCCTAGGCTTCTGGCCCAAGTAGATTTTCCGGTTCTTGTTGGGCCGACGATGTAGAGGCTCTGCTTTCTTGATTTTTCATCTGATGACTGGATACAGAATCCATCCATTGGAGGTCAGAAATTGCATCCTCGAGGGTATAACAGGTAGGTTGAAGGAGCATGTAAGCTTCGGGACTAACCTGGAAGATGTTAGGCTGGAGCCAATCATTGATTGACTCATTACAAAGTAAATCAGGTGAGGAGGGTGGATGAGGATTGGTGAACTCTTCCTGAATCTCAGGAAAAAGCTTATTTGCAGAGTATTCAAAATACTGCAATTTTGTGGACCAATCAAAGGGAAGCTCTTTCTGGATCATGGAGAGGTACTCTTCCTTGGAAGTAGCGTGTGAAATAATGTCTCGCATTATTTCATCTTTGGAAGGTTTTTTTTCCTTAACTTC---TGAATCAGATTTTCCTAGGAAGGGGGACTTCCTAGGAATGAAAGTACCTCTCTCAAAAACAGCCAGAGGTTCCTTGAGAATGTAATCCCTCACCCTGTTTACTGATTTGGCACTCTGAATGTTTGGGTGAAACCCATTAATATCAAAGAACCTTGAGTCGGATATCCTTACCGGCTTCTCTGTCTGAAGTAATGCATGTAAATGCAAACTTCCATCTTTATGTGCCTCTCGGGCACATAGAATGTATTTGGGAATCCAACGAACAACGAGCTCCCAGATCATCTGACAGGCGATTTCAGGATTTTCTGGACACTTTGGATAGGTGAGGAACGTGTTAGCGTTCCTGTGTGAGAACTGACGGTTGGATGAGGAGGAGGCCATAGCCGACGACGGAGGATGAGGCTGAGGGATGGCAGACTGGGAGCTCCAAACTCTATAGTATACCCGT-GCGCCTTCGAAATCCGCCGCTCCCCC-TTTTATAGTGGTTGTTTATGGGCCGGACCGGGCCGGCCCAGCAGGAAAAGAAGGCGCGCAATAATATTACCGCGCCTTCTTTTCCTGCGAGGGCCCGGTAGGGCCCGAGCGATTTGATGTAAAGCTTGGTCCTGCTTTGTATGATTTATCTAAAGCAGCCCATTCTAAAGAAACCGGTCCCGGGC-ACTATAAATTGCCTAACAAGTGCGATTCATTCAT
>GB2-R16
GGATCCACAGAACGCCCTGTATTATCAACCGCGGGTACCCACAGCAGCTCCGGCATCCGCAGGAGTGCCGTGGAGTCGCGTAGGCGAGGTAGCTATTTTGAGCTTTGTTGCACTGATTTGCTTTTACCTGCTTTACCTTTGGGTGCTGAGAGACCTTATCTTAGTTCTGAAGGCTCGACAAGGCAGATCCACGGAGGAGCTGATATTTGGAGGACAAGCTGTGGATAGGAGCAACCCTATCCCTAATCTACCAGCACCACCAAGTCAGGGCAATCCCGGGCCATTTGTTCCAGGCACGGGATAAGCATTCAGCCATGTCCACGTCCAAGAGGAAGCGGGGAGATGATTCGAATTGGAGTAAGCGGGTGCCTAAGAAGAAGCCCTCTTCAGCTGGGCTGAAGAGGGCTGGAAGCAAGGCCGATAGGCCATCCCTCCAAATCCAGACACTCCAGCATGCTGGGACCACCATGATAACTGTCCCATCCGGAGGAGTATGTGACCTCATCAACACCTATGCCCGAGGATCTGACGAGGGCAACCGCCACACCAGCGAGACTCTCACGTACAAGATCGCCATCGACTACCACTTCGTTGCCGACGCGGCAGCCTGCCGCTACTCCAACACCGGAACCGGTGTAATGTGGCTGGTGTATGACACCACTCCCGGCGGACAAGCTCCGACCCCGCAAACTATATTTGCCTACCCTGACACGCTAAAAGCGTGGCCGGCCACATGGAAGGTGAGCCGGGAGCTGTGTCATCGCTTCGTGGTGAAACGGCGATGGTTGTTCAACATGGAGACCGACGGGCGGATTGGTTCGGACATTCCTCCCTCGAATGCAAGTTGGAAGCCTTGCAAGCGCAACATCTACTTCCACAAGTTCACGAGCGGGTTGGGAGTGAGAACGCAGTGGAAGAATGTAACGGACGGAGGAGTTGGTGCCATCCAGAGAGGAGCGTTGTACATGGTCATTGCCCCCGGCAATGGTCTTACATTTACTGCCCATGGGCAGACCCGTCTGTACTTTAAGAGTGTTGGCAACCAGTAATGAATAAAAACTCCCGTTTTATTATATCTGATGAATGCTGAAAGCTTACATTAATATGTCGTGCGATGGCACGAAAAAACACACGCAATCAATACAGGGGGGTAGTAGGCGGGCGGCTAAGGGTGGTGCTCGGCGG-GCAGAACATCGAAAAATCAAGATCTATCTGAAT-GTACTGCCTCCGTAGGAGGCAGCTCAGGGGGAGAATACCACTTCTCCCCCGGCGACATAATGTAAATGACGCAGTTTGCCTCGAAATACTCCAGCTGCCCTGGAGTCATTTCCTTCATCCAATCTTCATCCGAGTTGGCGAGGATTATTGTAGGCTTAGACTTCTTCTGCACCTTCTTCTTCTTACCATACTTGGGGTTCACAATGAAATCCCTCTGACAGCCAACTAACTGTTTCCAACAAGGACAAAATTTAAACGGAATATCATCTACGATGTTGTAGATTGCGTCTTCGTTGTATGAAGACCAATCAACATTATTTTGCCAGTAATTATGAACCCCTAGGCTTCTGGCCCAAGTAGATTTTCCGGTTCTTGTTGGGCCGACGATGTAGAGGCTCTGCTTTCTTGATCTTTCATCTGATGACTGGATACAGAATCCATCCATTGGAGGTCAGAAATTGCATCCTCGAGGGTATAACAGGTAGGTTGAAGGAGCATGTAAGCTTCGGGACTAACCTGGAAGATGTTAGGCTGGAGCCAATCATTGATTGACTCATTACAAAGTAAATCAGGTGAGGAGGGTGGATGAGGATTGGTGAACTCTTCCTGAATCTCAGGAAAAAGCTTATTTGCAGAGTATTCAAAATACTGCAATTTTGTGGACCAATCAAAGGGAAGCTCTTTCTGGATCATGGAGAGGTACTCTTCCTtGgAAGTAGCGTGTGAAATAATGTCTCGCATTATTTCATCTTTGGAAGGTTTTTTTTCCTTAACTTC---TGAATCAGATTTTCCTAGGAAGGGGGACTTCCTAGGAATGAAAGTACCTCTCTCAAAAACAGCCAGAGGTTCCTTGAGAATGTAATCCCTCACCCTGTTTACTGATTTGGCACTCTGAATGTTTGGGTGAAACCCATTAATATCAAAGAACCTTGAGTCGGATATCCTTACCGGCTTCTCTGTCTGAAGTAATGCATGTAAATGCAAACTTCCATCTTTATGTGCCTCTCGGGCACATAGAATGTATTTGGGAATCCAACGAACAACGAGCTCCCAGATCATCTGACAGGCGATTTCAGGATTTTCTGGACACTTTGGATAGGTGAGGAACGTGTTAGCGTTCCTGTGTGAGAACTGACGGTTGGATGAGGAGGAGGCCATAGCCGACGACGGAGGATGAGGCTGAGGGATGGCAGACTGGGAGCTCCAAACTCTATAGTATACCCGT-GCGCCTTCGAAATCCGCCGCTCCCCC-TTTTATAGTGGTTGTTTATGGGCCGGACCGGGCCGGCCCAGCAGGAAAAGAAGGCGCGCAATAATATTACCGCGCCTTCTTTTCCTGCGAGGGCCCGGTAGGGCCCGAGCGATTTGATGTAAAGCTTGGTCCTGCTTTGTATGATTTATCTAAAGCAGCCCATTCTAAAGAAACCGGTCCCGGGC-ACTATAAATTGCCTAACAAGTGCGATTCATTCAT
>GB2-R17
GGATCCACAGAACGCCCTGTATTATCAGCCGCGGGTACCCACAGCAGCTCCGGCATCCGCAGGAGTGCCGTGGAGTCGCGTAGGCGAGGTAGCTATTTTGAGCTTTGTTGCACTGATTTGCTTTTACCTGCTTTACCTTTGGGTGCTGAGAGACCTTATCTTAGTTCTGAAGGCTCGACAAGGCAGATCCACGGAGGAGCTGATATTTGGAGGACAAGCTGTGGATAGGAGCAACCCTATCCCTAATCTACCAGCACCACCAAGTCAGGGCAATCCCGGGCCATTTGTTCCAGGCACGGGATAAGCATTCAGCCATGTCCACGTCCAAGAGGAAGCGGGGAGATGATTCGAATTGGAGTAAGCGGGTGCCTAAGAAGAAGCCCTCTTCAGCTGGGCTGAAGAGGGCTGGAAGCAAGGCCGATAGGCCATCCCTCCAAATCCAGACACTCCAGCATGCTGGGACCACCATGATAACTGTCCCATCCGGAGGAGTATGTGACCTCATCAACACCTATGCCCGAGGATCTGACGAGGGCAACCGCCACACCAGCGAGACTCTCACGTACAAGATCGCCATCGACTACCACTTCGTTGCCGACGCGGCAGCCTGCCGCTACTCCAACACCGGAACCGGTGTAATGTGGCTGGTGTATGACACCACTCCCGGCGGACAAGCTCCGACCCCGCAAACTATATTTGCCTACCCTGACACGCTAAAAGCGTGGCCGGCCACATGGAAGGTGAGCCGGGAGCTGTGTCATCGCTTCGTGGTGAAACGGCGATGGTTGTTCAACATGGAGACCGACGGGCGGATTGGTTCGGACATTCCTCCCTCGAATGCAAGTTGGAAGCCTTGCAAGCGCAACATCTACTTCCACAAGTTCACGAGCGGGTTGGGAGTGAGAACGCAGTGGAAGAATGTAACGGACGGAGGAGTTGGTGCCATCCAGAGAGGAGCGTTGTACATGGTCATTGCCCCCGGCAATGGTCTTACATTTACTGCCCATGGGCAGACCCGTCTGTACTTTAAGAGTGTCGGCAACCAGTAATGAATAAAAACTCC-GTTTTATTATATCTGATGAATGCTGAAAGCTTACATTAATATGTCGTGCGATGGCACGAAAAAACACACGCAATCAATACAGGGGGGTAGTAGGCGGGCGGCTAAGGGTGGTGCTCGGCGG-GCAGAACATCGAAAAATCAAGATCTATCTGAAT-GTACTGCCTCCGTAGGAGGCAGCTCAGGGGGAGAATACCaCTTCTCCCCCGGCGACATAATGTAAATGACGCAGTTTGCCTCGAAATACTCCAGCTGCCCTGGAGTCATTTCCTTCATCCAATCTTCATCCGAGTTGGCGAGGATTATTGTAGGCTTAGACTTCTTCTGCACCTTCTTCTTCTTACCATACTTGGGGTTCACAATGAAATCCCTCTGACAGCCAACTAACTGTTTCCAACAAGGACAAAATTTAAACGGAATATCATCTACGATGTTGTAGATTGCGTCTTCGTTGTATGAAGACCAATCAACATTATTTTGCCAGTAATTATGAACCCCTAGGCTTCTGGCCCAAGTAGATTTTCCGGTTCTTGTTGGGCCGACGATGTAGAGGCTCTGCTTTCTTGATCTTTCATCTGATGACTGGATACAGAATCCATCCATTGGAGGTCAGAAATTGCATCCTCGAGGGTATAACAGGTAGGTTGAAGGAGCATGTAAGCTTCGGGACTAACCTGGAAGATGTTAGGCTGGAGCCAATCATTGATTGACTCATTACAAAGTAAATCAGGTGAGGAGGGTGGATGAGGATTGGTGAACTCTTCCTGAATCTCAGGAAAAAGCTTATTTGCAGAGTATTCAAAATACTGCAATTTTGTGGACCAATCAAAGGGAAGCTCTTTCTGGATCATGGAGAGGTACTCTTCCTTGGAAGTAGCGTGTGAAATAATGTCTCGCATTATTTCATCTTTGGAAGGTTTTTTTTCCTTAACTTC---TGAATCAGATTTTCCTAGGAAGGGGGACTTCCTAGGAATGAAAGTACCTCTCTCAAAAACAGCCAGAGGTTCCTTGAGAATGTAATCCCTCACCCTGTTTACTGATTTGGCACTCTGAATGTTTGGGTGAAACCCATTAATATCAAAGAACCTTGAGTCGGATATCCTTACCGGCTTCTCTGTCTGAAGTAATGCATGTAAATGCAAACTTCCATCTTTATGTGCCTCTCGGGCACATAGAATGTATTTGGGAATCCAACGAACAACGAGCTCCCAGATCATCTGACAGGCGATTTCAGGATTTTCTGGACACTTTGGATAGGTGAGGAACGTGTTAGCGTTCCTGTGTGAGAACTGACGGTTGGATGAGGAGGAGGCCATAGCCGACGACGGAGGATGAGGCTGAGGGATGGCAGACTGGGAGCTCCAAACTCTATAGTATACCCGT-GCGCCTTCGAAATCCGCCGCTCCCCC-tTTTATAGTGGTTGTTTATGGGCCGGACCGGGCCGGCCCAGCAGGAAAAGAAGGCGCGCAATAATATTACCGCGCCTTCTTTTCCTGCGAGGGCCCGGTAGGGCCCGAGCGATTTGATGTAAAGCTTGGTCCTGCTTTGTATGATTTATCTAAAGCAGCCCATTCTAAAGAAACCGGTCCCGGGC-ACTATAAATTGCCTAACAAGTGCGATTCATTCAT
>GB2-R18
GGATCCACAGAACGCCCTGTATTATCAGCCGCGGGTACCCACAGCAGCTCCGGCATCCGCAGGAGTGCCGTGGAGTCGCGTAGGCGAGGTAGCTATTTTGAGCTTTGTTGCACTGATTTTCTTTTACCTGCTTTACCTTTGGGTGCTGAGAGACCTTATCTTAGTTCTGAAGGCTCGACAAGGCAGATCCACGGAGGAGCTGATATTTGGAGGACAAGCTGTGGATAGGAGCAACCCTATCCCTAATCTACCAGCACCACCAAGTCAGGGCAATCCCGGGCCATTTGTTCCAGGCACGGGATAAGCATTCAGCCATGTCCACGTCCAAGAGGAAGCGGGGAGATGATTCGAATTGGAGTAAGCGGGTGCCTAAGAAGAAGCCCTCTTCAGCTGGGCTGAAGAGGGCTGGAAGCAAGGCCGATAGGCCATCCCTCCAAATCCAGACACTCCAGCATGCTGGGACCACCATGATAACTGTCCCATCCGGAGGAGTATGTGACCTCATCAACACCTATGCCCGAGGATCTGACGAGGGCAACCGCCACACCAGCGAGACTCTCACGTACAAGATCGCCATCGACTACCACTTCGTTGCCGACGCGGCAGCCTGCCGCTACTCCAACACCGGAACCGGTGTAATGTGGCTGGTGTATGACACCACTCCCGGCGGACAAGCTCCGACCCCGCAAACTATATTTGCCTACCCTGACACGCTAAAAGCGTGGCCGGCCACATGGAAgGTGAGCCGGGAGCTGTGTCATCGCTTCGTGGTGAAACGGCGATGGTTGTTCAACATGGAGACCGACGGGCGGATTGGTTCGGACATTCCTCCCTCGAATGCAAGTTGGAAGCCTTGCAAGCGCAACATCTACTTCCACAAGTTCACGAGCGGGTTGGGAGTGAGAACGCAGTGGAAGAATGTAACGGACGGAGGAGTTGGTGCCATCCAGAGAGGAGCGTTGTACATGGTCATTGCCCCCGGCAATGGTCTTACATTTACTGCCCATGGGCAGACCCGTCTGTACTTTAAGAGTGTCGGCAACCAGTAATGAATAAAAACTCC-GTTTTATTATATCTGATGAATGCTGAAAGCTTACATTAATATGTCGTGCGATGGCACGAAAAAACACACGCAATCAATACAGGGGGGTAGTAGGCGGGCGGCTAAGGGTGGTGCTCGGCGG-GCAGAACATCGAAAAATCAAGATCTATCTGAAT-GTACTGCCTCCGTAGGAGGCAGCTCAGGGGGAGAATACCACTTCTCCCCCGGCGACATAATGTAAATGACGCAGTTTGCCTCGAAATACTCCAGCTGCCCTGGAGTCATTTCCTTCATCCAATCTTCATCCGAGTTGGCGAGGATTATTGTAGGCTTAGACTTCTTCTGCACCTTCTTCTTCTTACCATACTTGGGGTTCACAATGAAATCCCTCTGACAGCCAACTAACTGTTTCCAACAAGGACAAAATTTAAACGGAATATCATCTACGATGTTGTAGATTGCGTCTTCGTTGTATGAAGACCAATCAACATTATTTTGCCAGTAATTATGAACCCCTAGGCTTCTGGCCCAAGTAGATTTTCCGGTTCTTGTTGGGCCGACGATGTAGAGGCTCTGCTTTCTTGATCTTTCATCTGATGACTGGATACAGAATCCATCCATTGGAGGTCAGAAATTGCATCCTCGAGGGTATAACAGGTAGGTTGAAGGAGCATGTAAGCTTCGGGACTAACCTGGAAGATGTTAGGCTGGAGCCAATCATTGATTGACTCATTACAAAGTAAATCAGGTGAGGAGGGTGGATGAGGATTGGTGAACTCTTCCTGAATCTCAGGAAAAAGCTTATTTGCAGAGTATTCAAAATACTGCAATTTTGTGGACCAATCAAAGGGAAGCTCTTTCTGGATCATGGAGAGGTACTCTTCCTTGGAAGTAGCGTGTGAAATAATGTCTCGCATTATTTCATCTTTGGAAGGTTTTTTTTCCTTAACTTC---TGAATCAGATTTTCCTAGGAAGGGGGACTTCCTAGGAATGAAAGTACCTCTCTCAAAAACAGCCAGAGGTTCCTTGAGAATGTAATCCCTCACCCTGTTTACTGATTTGGCACTCTGAATGTTTGGGTGAAACCCATTAATATCAAAGAACCTTGAGTCGGATATCCTTACCGGCTTCTCTGTCTGAAGTAATGCATGTAAATGCAAACTTCCATCTCTATGTGCCTCTCGGGCACATATGATATACTTCGGGGTCCAACGACCAACGAGCTCCCAAATCATCTGACAGAGGATTTCTGGATTTTCTGGACAGTGTGGATATGTTAAGAACGTGTTAACGTTCCTGTGTGAGAACTGACGGTTGGATGAGGAGGAGGCCATATCGGACGACTCCGAGC-AGCTTGAGGGATGGCAGGATGGGAGCTCCAAACTCTATATCA-ACCGGTTGCGCCTTCGAAATCCGCCGCTCCCTTGTCTTATAGTGGTTGTAAATGGGCCGGACCGGGCCGGCCCAGCAGGAAAAGAAGGCGCGCACTAATATTACCGCGCCTTCTTTTCCTGCGAGGGCCCGGTAGGGCCCGAGCGATTTGATGTAAAGCTTGGTCCTGCTTTGTATGATTTATCTAAAGCAGCCCATTCTAAAGAAACCGGTCCCGGGC-ACTATAAATTGCCTAACAAGTGCGATTCATTCAT
>GB2-R19
GGATCCACAGAACGCCCTGTATTATCAGCCGCGGGTACCCACAGCAGCTCCGGCATCCGCAGGAGTGCCGTGGAGTCGCGTAGGCGAGGTAGCTATTTTGAGCTTTGTTGCACTGATTTGCTTTTACCTGCTTTACCTTTGGGTGCTGAGAGACCTTATCTTAGTTCTGAAGGCTCGACAAGGCAGATCCACGGAGGAGCTGATATTTGGAGGACAAGCTGTGGATAGGAGCAACCCTATCCCTAATCTACCAGCACCACCAAGTCAGGGCAATCCCGGGCCATTTGTTCCAGGCACGGGATAAGCATTCAGCCATGTCCACGTCCAAGAGGAAGCGGGGAGATGATTCGAATTGGAGTAAGCGGGTGCCTAAGAAGAAGCCCTCTTCAGCTGGGCTGAAGAGGGCTGGAAGCAAGGCCGATAGGCCATCCCTCCAAATCCAGACACTCCAGCATGCTGGGACCACCATGATAACTGTCCCATCCGGAGGAGTATGTGACCTCATCAACACCTATGCCCGAGGATCTGACGAGGGCAACCGCCACACCAGCGAGACTCTCACGTACAAGATCGCCATCGACTACCACTTCGTTGCCGACGCGGCAGCCTGCCGCTACTCCAACACCGGAACCGGTGTAATGTGGCTGGTGTATGACACCACTCCCGGCGGACAAGCTCCGACCCCGCAAACTATATTTGCCTACCCTGACACGCTAAAAGCGTGGCCGGCCACATGGAAGGTGAGCCGGGAGCTGTGTCATCGCTTCGTGGTGAAACGGCGATGGTTGTTCAACATGGAGACCGACGGGCGGATTGGTTCGGACATTCCTCCCTCGAATGCAAGTTGGAAGCCTTGCAAGCGCAACATCTACTTCCACAAGTTCACGAGCGGGTTGGGAGTGAGAACGCAGTGGAAGAATGTAACGGACGGAGGAGTTGGTGCGATACAGAGAGGAGCTCTGTACATGGTCATTGCCCCTGGCAATGGCCTTACATTTACTGCCCATGGGCAGACCCGTCTGTACTTTAAGAGTGTTGGCAACCAGTAATGAATAAAAACTCCCGTTTTATTATATCTGATGAATGCTGAAAGCTTACATTAATATGTCGTGCGATGGCACGAAAAAACACACGCAATCAATACAGGGGGGTAGTAGGCGGGCGGCTAAGGGTGGTGCTCGGCGG-GCAGAACATCGAAAAATCAAGATCTATCTGAAT-GTACTGCCTCCGTAGGAGGCAGCTCAGGGGGAGAATACCACTTCTCCCCCGGCGACATAATGTAAATGACGCAGTTTGCCTCGAAATACTCCAGCTGCCCTGGAGTCATTTCCTTCATCCAATCTTCATCCGAGTTGGCGAGGATTATTGTAGGCTTAGACTTCTTCTGCACCTTCTTCTTCTTACCATACTTGGGGTTCACAATGAAATCCCTCTGACAGCCAACTAACTGTTTCCAACAAGGACAAAATTTAAACGGAATATCATCTACGATGTTGTAGATTGCGTCTTCGTTGTATGAAGACCAATCAACATTATTTTGCCAGTAATTATGAACCCCTAGGCTTCTGGCCCAAGTAGATTTTCCGGTTCTTGTTGGGCCGACGATGTAGAGGCTCTGCTTTCTTGATCTTTCATCTGATGACTGGATACAGAATCCATCCATTGGAGGTCAGAAATTGCATCCTCGAGGGTATAACAGGTAGGTTGAAGGAGCATGTAAGCTTCGGGACTAACCTGGAAGATGTTAGGCTGGAGCCAATCATTGATTGACTCATTACAAAGTAAATCAGGTGAGGAGGGTGGATGAGGATTGGTGAACTCTTCCTGAATCTCAGGAAAAAGCTTATTTGCAGAGTATTCAAAATACTGCAATTTTGTGGACCAATCAAAGGGAAGCTCTTTCTGGATCATGGAGAGGTACTCTTCCTTGGAAGTAGCGTGTGAAATAATGTCTCGCATTATTTCATCTTTGGAAGGTTTTTTTTCCTTAACTTC---TGAATCAGATTTTCCTAGGAAGGGGGACTTCCTAGGAATGAAAGTACCTCTCTCAAAAACAGCCAGAGGTTCCTTGAGAATGTAATCCCTCACCCTGTTTACTGATTTGGCACTCTGAATGTTTGGGTGAAACCCATTAATATCAAAGAACCTTGAGTCGGATATCCTTACCGGCTTCTCTGTCTGAAGTAATGCATGTAAATGCAAACTTCCATCTTTATGTGCCTCTCGGGCACATAGAATGTATTTGGGAATCCAACGAACAACGAGCTCCCAGATCATCTGACAGGCGATTTCAGGATTTTCTGGACACTTTGGATAGGTGAGGAACGTGTTAGCGTTCCTGTGTGAGAACTGACGGTTGGATGAGGAGGAGGCCATATCGGACGACTCCGAGC-AGCTTGAGGGATGGCAGGATGGGAGCTCCAAACTCTATATCA-ACCGGTTGCGCCTTCGAAATCCGCCGCTCCCTTGTCTTATAGTGGTTGTAAATGGGCCGGACCGGGCCGGCCCAGCAGGAAAAGAAGGCGCGCACTAATATTACCGCGCCTTCTTTTCCTGCGAGGGCCCGGTAGGGCCCGAGCGATTTGATGTAAAGCTTGGTCCTGCTTTGTATGATTTATCTAAAGCAGCCCATTCTAAAGAAACCGGTCCCGGGC-ACTATAAATTGCCTAACAAGTGCGATTCATTCAT
>GB2-R2
GGATCCACAGAACGCCCTGTATTATCAGCCGCGGGTACCCACAGCAGCTCCGGCATCCGCAGGAGTGCCGTGGAGTCGCGTAGGCGAGGTAGCTATTTTGAGCTTTGTTGCACTGATTTGCTTTTACCTGCTTTACCTTTGGGTGCTGAGAGACCTTATCTTAGTTCTGAAGGCTCGACAAGGCAGATCCACGGAGGAGCTGATATTTGGAGGACAAGCTGTGGATAGGAGCAACCCTATCCCTAATCTACCAGCACCACCAAGTCAGGGCAATCCCGGGCCATTTGTTCCAGGCACGGGATAAGCATTCAGCCATGTCCACGTCCAAGAGGAAGCGGGGAGATGATTCGAATTGGAGTAAGCGGGTGCCTAAGAAGAAGCCCTCTTCAGCTGGGCTGAAGAGGGCTGGAAGCAAGGCCGATAGGCCATCCCTCCAAATCCAGACACTCCAGCATGCTGGGACCACCATGATAACTGTCCCATCCGGAGGAGTATGTGACCTCATCAACACCTATGCCCGAGGATCTGACGAGGGCAACCGCCACACCAGCGAGACTCTCACGTACAAGATCGCCATCGACTACCACTTCGTTGCCGACGCGGCAGCCTGCCGCTACTCCAACACCGGAACCGGTGTAATGTGGCTGGTGTATGACACCACTCCCGGCGGACAAGCTCCGACCCCGCAAACTATATTTGCCTACCCTGACACGCTAAAAGCGTGGCCGGCCACATGGAAGGTGAGCCGGGAGCTGTGTCATCGCTTCGTGGTGAAACGGCGATGGTTGTTCAACATGGAGACCGACGGGCGGATTGGTTCGGACATTCCTCCCTCGAATGCAAGTTGGAAGCCGTGCAAGCGCAACATCTACTTCCACAAGTTCACGAGCGGGTTGGGAGTGAGAACGCAGTGGAAGAATGTAACGGACGGAGGAGTTGGTGCCATCCAGAGAGGAGCGTTGTACATGGTCATTGCCCCCGGCAATGGCCTTACATTTACTGCCCATGGGCAGACCCGTCTGTACTTTAAGAGTGTTGGCAACCAGTAATGAATAAAAACTCCCGTTTTATTATATCTGATGAATGCTGAAAGCTTACATTAATATGTCGTGCGATGGCACGAAAAAACACACGCAATCAATACAGGGGGGTAGTAGGCGGGCGGCTAAGGGTGGTGCTCGGCGG-GCAGAACATCGAAAAATCAAGATCTATCTGAAT-GTACTGCCTCCGTAGGAGGCAGCTCAGGGGGAGAATACCACTTCTCCCCCGGCGACATAATGTAAATGACGCAGTTTGCCTCGAAATACTCCAGCTGCCCTGGAGTCATTTCCTTCATCCAATCTTCATCCGAGTTGGCGAGGATTATTGTAGGCTTAGACTTCTTCTGCACCTTCTTCTTCTTACCATACTTGGGGTTCACAATGAAATCCCTCTGACAGCCAACTAACTGTTTCCAACAAGGACAAAATTTAAACGGAATATCATCTACGATGTTGTAGATTGCGTCTTCGTTGTATGAAGACCAATCAACATTATTTTGCCAGTAATTATGAACCCCTAGGCTTCTGGCCCAAGTAGATTTTCCGGTTCTTGTTGGGCCGACGATGTAGAGGCTCTGCTTTCTTGATCTTTCATCTGATGACTGGATACAGAATCCATCCATTGGAGGTCAGAAATTGCATCCTCGAGGGTATAACAGGTAGGTTGAAGGAGCATGTAAGCTTCGGGACTAACCTGGAAGATGTTAGGCTGGAGCCAATCATTGATTGACTCATTACAAAGTAAATCAGGTGAGGAGGGTGGATGAGGATTGGTGAACTCTTCCTGAATCTCAGGAAAAAGCTTATTTGCAGAGTATTCAAAATACTGCAATTTTGTGGACCAATCAAAGGGAAGCTCTTTCTGGATCATGGAGAGGTACTCTTCCTTGGAAGTAGCGTGTGAAATAATGTCTCGCATTATTTCATCTTTGGAAGGTTTTTTTTCCTTAACTTC---TGAATCAGATTTTCCTAGGAAGGGGGACTTCCTAGGAATGAAAGTACCTCTCTCAAAAACAGCCAGAGGTTCCTTGAGAATGTAATCCCTCACCCTGTTTACTGATTTGGCACTCTGAATGTTTGGGTGAAACCCATTAATATCAAAGAACCTTGAGTCGGATATCCTTACCGGCTTCTCTGTCTGAAGTAATGCATGTAAATGCAAACTTCCATCTTTATGTGCCTCTCGGGCACATAGAATGTATTTGGGAATCCAACGAACAACGAGCTCCCAGATCATCTGACAGGCGATTTCAGGATTTTCTGGACACTTTGGATAGGTGAGGAACGTGTTAGCGTTCCTGTGTGAGAACTGACGGTTGGATGAGGAGGAGGCCATATCGGACGACTCCGAGC-AGCTTGAGGGATGGCAGGATGGGAGCTCCAAACTCTATATCA-ACCGGTTGCGCCTTCGAAATCCGCCGCTCCCTTGTCTTATAGTGGTTGTAAATGGGCCGGACCGGGCCGGCCCAGCAGGAAAAGAAGGCGCGCACTAATATTACCGCGCCTTCTTTTCCTGCGAGGGCCCGGTAGGGCCCGAGCGATTTGATGTAAAGCTTGGTCCTGCTTTGTATGATTTATCTAAAGCAGCCCATTCTAAAGAAACCGGTCCCGGGC-ACTATAAATTGCCTAACAAGTGCGATTCATTCAT
>GB2-R20
GGATCCACAGAACGCCCTGTATTATCAGCCGCGGGTACCCACAGCAGCTCCGGCATCCGCAGGAGTGCCGTGGAGTCGCGTAGGCGAGGTAGCTATTTTGAGCTTTGTTGCACTGATTTGCTTTTACCTGCTTTACCTTTGGGTGCTGAGAGACCTTATCTTAGTTCTGAAGGCTCGACAAGGCAGATCCACGGAGGAGCTGATATTTGGAGGACAAGCTGTGGATAGGAGCAACCCTATCCCTAATCTACCAGCACCACCAAGTCAGGGCAATCCCGGGCCATTTGTTCCAGGCACGGGATAAGCATTCAGCCATGTCCACGTCCAAGAGGAAGCGGGGAGATGATTCGAATTGGAGTAAGCGGGTGCCTAAGAAGAAGCCCTCTTCAGCTGGGCTGAAGAGGGCTGGAAGCAAGGCCGATAGGCCATCCCTCCAAATCCAGACACTCCAGCATGCTGGGACCACCATGATAACTGTCCCATCCGGAGGAGTATGTGACCTCATCAACACCTATGCCCGAGGATCTGACGAGGGCAACCGCCACACCAGCGAGACTCTCACGTACAAGATCGCCATCGACTACCACTTCGTTGCCGACGCGGCAGCCTGCCGCTACTCCAACACCGGAACCGGTGTAATGTGGCTGGTGTATGACACCACTCCCGGCGGACAAGCTCCGACCCCGCAAACTATATTTGCATATCCGGACACGCTGAAAGCTTGGCCGGCAACATGGAAAGTGAGCCGGGAGCTGTGTCATCGCTTCGTGGTGAAACGGCGATGGTTGTTCAACATGGAGACCGACGGTCGAATTGGTTCGGACATCCCTCCTTCGAATGCAAGTTGGAAGCCGTGCAAGCGCAACATCTACTTCCACAAGTTCACGAGTGGGTTGGGAGTGAGAACGCAGTGGAAGAATGTAACGGACGGAGGAGTTGGTGCGATACAGAGAGGAGCTCTGTACATGGTCATTGCCCCTGGCAATGGCCTTACATTTACTGCCCATGGGCAGACCCGTCTGTACTTTAAGAGTGTTGGCAACCAGTAATGAATAAAAACTCCCGTTTTATTATATCTGATGAATGCTGAAAGCTTACATTAATATGTCGTGCGATGGCACGAAAAAACACACGCAATCAATACAGGGGGGTAGTAGGCGGGCGGCTAAGGGTGGTGCTCGGCGG-GCAGAACATCGAAAAATCAAGATCTATCTGAAT-GTACTGCCTCCGTAGGAGGCAGCTCAGGGGGAGAATACCACTTCTCCCCCGGCGACATAATGTAAATGACGCAGTTTGCCTCGAAATACTCCAGCTGCCCTGGAGTCATTTCCTTCATCCAATCTTCATCCGAGTTGGCGAGGATTATTGTAGGCTTAGACTTCTTCTGCACCTTCTTCTTCTTACCATACTTGGGGTTCACAATGAAATCCCTCTGACAGCCAACTAACTGTTTCCAACAAGGACAAAATTTAAACGGAATATCATCTACGATGTTGTAGATTGCGTCTTCGTTGTATGAAGACCAATCAACATTATTTTGCCAGTAATTATGAACCCCTAGGCTTCTGGCCCAAGTAGATTTTCCGGTTCTTGTTGGGCCGACGATGTAGAGGCTCTGCTTTCTTGATCTTTCATCTGATGACTGGATACAGAATCCATCCATTGGAGGTCAGAAATTGCATCCTCGAGGGTATAACAGGTAGGTTGAAGGAGCATGTAAGCTTCGGGACTAACCTGGAAGATGTTAGGCTGGAGCCAATCATTGATTGACTCATTACAAAGTAAATCAGGTGAGGAGGGTGGATGAGGATTGGTGAACTCTTCCTGAATCTCAGGAAAAAGCTTATTTGCAGAGTATTCAAAATACTGCAATTTTGTGGACCAATCAAAGGGAAGCTCTTTCTGGATCATGGAGAGGTACTCTTCCTTGGAAGTAGCGTGTGAAATAATGTCTCGCATTATTTCATCTTTGGAAGGTTTTTTTTCCTTAACTTC---TGAATCAGATTTTCCTAGGAAGGGGGACTTCCTAGGAATGAAAGTACCTCTCTCAAAAACAGCCAGAGGTTCCTTGAGAATGTAATCCCTCACCCTGTTTACTGATTTGGCACTCTGAATGTTTGGGTGAAACCCATTAATATCAAAGAACCTTGAGTCGGATATCCTTACCGGCTTCTCTGTCTGAAGTAATGCATGTAAATGCAAACTTCCATCTTTATGTGCCTCTCGGGCACATAGAATGTATTTGGGAATCCAACGAACAACGAGCTCCCAGATCATCTGACAGGCGATTTCAGGATTTTCTGGACACTTTGGATAGGTGAGGAACGTGTTAGCGTTCCTGTGTGAGAACTGACGGTTGGATGAGGAGGAGGCCATAGCCGACGACGGAGGATGAGGCTGAGGGATGGCAGACTGGGAGCTCCAAACTCTATAGTATACCCGT-GCGCCTTCGAAATCCGCCGCTCCCCCTTCTtATAGTGGTTGTTTATGGGCCGGACCGGGCCGGCCCAGCAGGAAAAGAAGGCGCGCAATAATATTACCGCGCCTTCTTTTCCTGCGAGGGCCCGGTAGGGCCCGAGCGATTTGATGTAAAGCTTGGTCCTGCTTTGTATGATTTATCTAAAGCAGCCCATTCTAAAGAAACCGGTCCCGGGC-ACTATAAATTGCCTAACAAGTGCGATTCATTCAT
>GB2-R21_1
GGATCCACAGAACGCCCTGTATTATCAGCCGCGGGTACCCACAGCAGCTCCGGCATCCGCAGGAGTGCCGTGGAGTCGCGTAGGCGAGGTAGCTATTTTGTGCTTTGTTGCACTGATTTGCTTTTACCTGCTTTACCTTTGGGTGCTGAGAGACCTTATCTTAGTTCTGAAGGCTCGACAAGGCAGATCCACGGAGGAGCTGATATTTGGAGGACAAGCTGTGGATAGGAGCAACCCTATCCCTAATCTACCAGCACCACCAAGTCAGGGCAATCCCGGGCCATTTGTTCCAGGCACGGGATAAGCATTCAGCCATGTCCACGTCCAAGAGGAAGCGGGGAGATGATTCGAATTGGAGTAAGCGGGTGCCTAAGAAGAAGCCCTCTTCAGCTGGGCTGAAGAGGGCTGGAAGCAAGGCCGATAGGCCATCCCTCCAAATCCAGACACTCCAGCATGCTGGGACCACCATGATAACTGTCCCATCCGGAGGAGTATGTGACCTCATCAACACCTATGCCCGAGGATCTGACGAGGGCAACCGCCACACCAGCGAGACTCTCACGTACAAGATCGCCATCGACTACCACTTCGTTGCCGACGCGGCAGCCTGCCGCTACTCCAACACCGGAACCGGTGTAATGTGGCTGGTGTATGACACCACTCCCGGCGGACAAGCTCCGACCCCGCAAACTATATTTGCCTACCCTGACACGCTAAAAGCGTGGCCGGCCACATGGAAGGTGAGCCGGGAGCTGTGTCATCGCTTCGTGGTGAAACGGCGATGGTTGTTCAACATGGAGACCGACGGGCGGATTGGTTCGGACATTCCTCCCTCGAATGCAAGTTGGAAGCCTTGCAAGCGCAACATCTACTTCCACAAGTTCACGAGCGGGTTGGGAGTGAGAACGCAGTGGAAGAATGTAACGGACGGAGGAGTTGGTGCCATCCAGAGAGGAGCGTTGTACATGGTCATTGCCCCCGGCAATGGTCTTACATTTACTGCCCATGGGCAGACCCGTCTGTACTTTAAGAGTGTTGGCAACCAGTAATGAATAAAAACTCCCGTTTTATTATATCTGATGAATGCTGAAAGCTTACATTAATATGTCGTGCGATGGCACGAAAAAACACACGCAATCAATACAGGGGGGTAGTAGGCGGGCGGCTAAGGGTGGTGCTCGGCGG-GCAGAACATCGAAAAATCAAGATCTATCTGAAT-GTACTGCCTCCGTAGGAGGCAGCTCAGGGGGAGAATACCACTTCTCCCCCGGCGACATAATGTAAATGACGCAGTTTGCCTCGAAATACTCCAGCTGCCCTGGAGTCATTTCCTTCATCCAATCTTCATCCGAGTTGGCGAGGATTATTGTAGGCTTAGACTTCTTCTGCACCTTCTTCTTCTTACCATACTTGGGGTTCACAATGAAATCCCTCTGACAGCCAACTAACTGTTTCCAACAAGGACAAAATTTAAACGGAATATCATCTACGATGTTGTAGATTGCGTCTTCGTTGTATGAAGACCAATCAACATTATTTTGCCAGTAATTATGAACCCCTAGGCTTCTGGCCCAAGTAGATTTTCCGGTTCTTGTTGGGCCGACGATGTAGAGGCTCTGCTTTCTTGATCTTTCATCTGATGACTGGATACAGAATCCATCCATTGGAGGTCAGAAATTGCATCCTCGAGGGTATAACAGGTAGGTTGAAGGAGCATGTAAGCTTCGGGACTAACCTGGAAGATGTTAGGCTGGAGCCAATCATTGATTGACTCATTACAAAGTAAATCAGGTGAGGAGGGTGGATGAGGATTGGTGAACTCTTCCTGAATCTCAGGAAAAAGCTTATTTGCAGAGTATTCAAAATACTGCAATTTTGTGGACCAATCAAAGGGAAGCTCTTTCTGGATCATGGAGAGGTACTCTTCCTTGGAAGTAGCGTGTGAAATAATGTCTCGCATTATTTCATCTTTGGAAGGTTTTTTTTCCTTAACTTC---TGAATCAGATTTTCCTAGGAAGGGGGACTTCCTAGGAATGAAAGTACCTCTCTCAAAAACAGCCAGAGGTTCCTTGAGAATGTAATCCCTGACCTTGTTTACTGATTTTGCACTCTGAATGTTTGGGTGAAACCCATTAATATCAAAGAACCTTGAGTCGGATATCCTTACCGGCTTCTCTGTCTGAAGTAATGCATGTAAATGCAAACTTCCATCTTTATGTGCCTCTCGGGCACATAGAATGTATTTGGGAATCCAACGAACAACGAGCTCCCAGATCATCTGACAGGCGATTTCTGGATTTTCTGGACACTTTGGATAGGTGAGGAACGTGTTAGCGTTCCTGTGTGAGAACTGACGGTTGGATGAGGAGGAGGCCATATCGGACGACTCCGAGC-AGCTTGAGGGATGGCAGGATGGGAGCTCCAAACTCTATATCA-ACCGGTTGCGCCTTCGAAATCCGCCGCTCCCTTGTCTTaTAGTGGTTGTAAATGGGCCGGACCGGGCCGGCCCAGCAGGAAAAGAAGGCGCGCACTAATATTACCGCGCCTTCTTTTCCTGCGAGGGCCCGGTAGGGCCCGAGCGATTTGATGTAAAGCTTGGTCCTGCTTTGTATGATTTATCTAAAGCAGCCCATTCTAAAGAAACCGGTCCCGGGC-ACTATAAATTGCCTAACAAGTGCGATTCATTCAT
>GB2-R21_2
GGATCCACAGAACGCCCTGTATTATCAGCCGCGGGTACCCACAGCAGCTCCGGCATCCGCAGGAGTGCCGTGGAGTCGCGTAGGCGAGGTAGCTATTTTGAGCTTTGTTGCACTGATTTGCTTTTACCTGCTTTACCTTTGGGTGCTGAGAGACCTTATCTTAGTTCTGAAGGCTCGACAAGGCAGATCCACGGAGGAGCTGATATTTGGAGGACAAGCTGTGGATAGGAGCAACCCTATCCCTAATCTACCAGCACCACCAAGTCAGGGCAATCCCGGGCCATTTGTTCCAGGCACGGGATAAGCATTCAGCCATGTCCACGTCCAAGAGGAAGCGGGGAGATGATTCGAATTGGAGTAAGCGGGTGCCTAAGAAGAAGCCCTCTTCAGCTGGGCTGAAGAGGGCTGGAAGCAAGGCCGATAGGCCATCCCTCCAAATCCAGACACTCCAGCATGCTGGGACCACCATGATAACTGTCCCATCCGGAGGAGTATGTGACCTCATCAACACCTATGCCCGAGGATCTGACGAGGGCAACCGCCACACCAGCGAGACTCTCACGTACAAGATCGCCATCGACTACCACTTCGTTGCCGACGCGGCAGCCTGCCGCTACTCCAACACCGGAACCGGTGTAATGTGGCTGGTGTATGACACCACTCCCGGCGGACAAGCTCCGACCCCGCAAACTATATTTGCCTACCCTGACACGCTAAAAGCGTGGCCGGCCACATGGAAGGTGAGCCGGGAGCTGTGTCATCGCTTCGTGGTGAAACGGCGATGGTTGTTCAACATGGAGACCGACGGGCGGATTGGTTCGGACATTCCTCCCTCGAATGCAAGTTGGAAGCCTTGCAAGCGCAACATCTACTTCCACAAGTTCACGAGCGGGTTGGGAGTGAGAACGCAGTGGAAGAATGTAACGGACGGAGGAGTTGGTGCGATACAGAGAGGAGCTCTGTACATGGTCATTGCCCCTGGCAATGGCCTTACATTTACTGCCCATGGGCAGACCCGTCTGTACTTTAAGAGTGTTGGCAACCAGTAATGAATAAAAACTCCCGTTTTATTATATCTGATGAATGCTGAAAGCTTACATTAATATGTCGTGCGATGGCACGAAAAAACACACGCAATCAATACAGGGGGGTAGTAGGCGGGCGGCTAAGGGTGGTGCTCGGCGG-GCAGAACATCGAAAAATCAAGATCTATCTGAAT-GTACTGCCTCCGTAGGAGGCAGCTCAGGGGGAGAATACCACTTCTCCCCCGGCGACATAATGTAAATGACGCAGTTTGCCTCGAAATACTCCAGCTGCCCTGGAGTCATTTCCTTCATCCAATCTTCATCCGAGTTGGCGAGGATTATTGTAGGCTTAGACTTCTTCTGCACCTTCTTCTTCTTACCATACTTGGGGTTCACAATGAAATCCCTCTGACAGCCAACTAACTGTTTCCAACAAGGACAAAATTTAAACGGAATATCATCTACGATGTTGTAGATTGCGTCTTCGTTGTATGAAGACCAATCAACATTATTTTGCCAGTAATTATGAACCCCTAGGCTTCTGGCCCAAGTAGATTTTCCGGTTCTTGTTGGGCCGACGATGTAGAGGCTCTGCTTTCTTGATCTTTCATCTGATGACTGGATACAGAATCCATCCATTGGAGGTCAGAAATTGCATCCTCGAGGGTATAACAGGTAGGTTGAAGGAGCATGTAAGCTTCGGGACTAACCTGGAAGATGTTAGGCTGGAGCCAATCATTGATTGACTCATTACAAAGTAAATCAGGTGAGGAGGGTGGATGAGGATTGGTGAACTCTTCCTGAATCTCAGGAAAAAGCTTATTTGCAGAGTATTCAAAATACTGCAATTTTGTGGACCAATCAAAGGGAAGCTCTTTCTGGATCATGGAGAGGTACTCTTCCTTGGAAGTAGCGTGTGAAATAATGTCTCGCATTATTTCATCTTTAGAAGGTTTTTTTTCCTTAACTTC---TGAATCAGATTTTCCTAGGAAGGGGGACTTCCTAGGAATGAAAGTACCTCTCTCAAAAACAGCCAGAGGTTCCTTGAGAATGTAATCCCTCACCCTGTTTACTGATTTGGCACTCTGAATGTTTGGGTGAAACCCATTAATATCAAAGAACCTTGAGTCGGATATCCTTACCGGCTTCTCTGTCTGAAGTAATGCATGTAAATGCAAACTTCCATCTTTATGTGCCTCTCGGGCACATAGAATGTATTTGGGAATCCAACGAACAACGAGCTCCCAGATCATCTGACAGGCGATTTCAGGATTTTCTGGACACTTTGGATAGGTGAGGAACGTGTTAGCGTTCCTGTGTGAGAACTGACGGTTGGATGAGGAGGAGGCCATATCGGACGACTCCGAGC-AGCTTGAGGGATGGCAGGATGGGAGCTCCAAACTCTATATCA-ACCGGTTGCGCCTTCGAAATCCGCCGCTCCCTTGTCTTATAGTGGTTGTAAATGGGCCGGACCGGGCCGGCCCAGCAGGAAAAGAAGGCGCGCACTAATATTACCGCGCCTTCTTTTCCTGCGAGGGCCCGGTAGGGCCCGAGCGATTTGATGTAAAGCTTGGTCCTGCTTTGTATGATTTATCTAAAGCAGCCCATTCTAAAGAAACCGGTCCCGGGC-ACTATAAATTGCCTAACAAGTGCGATTCATTCAT
>GB2-R3
GGATCCACAGAACGCCCTGTATTATCAGCCGCGGGTACCCACAGCAGCTCCGGCATCCGCAGGAGTGCCGTGGAGTCGCGTAGGCGAGGTAGCTATTTTGAGCTTTGTTGCACTGATTTGCTTTTACCTGCTTTACCTTTGGGTGCTGAGAGACCTTATCTTAGTTCTGAAGGCTCGACAAGGCAGATCCACGGAGGAGCTGATATTTGGAGGACAAGCTGTGGATAGGAGCAACCCTATCCCTAATCTACCAGCACCACCAAGTCAGGGCAATCCCGGGCCATTTGTTCCAGGCACGGGATAAGCATTCAGCCATGTCCACGTCCAAGAGGAAGCGGGGAGATGATTCGAATTGGAGTAAGCGGGTGCCTAAGAAGAAGCCCTCTTCAGCTGGGCTGAAGAGGGCTGGAAGCAAGGCCGATAGGCCATCCCTCCAAATCCAGACACTCCAGCATGCTGGGACCACCATGATAACTGTCCCATCCGGAGGAGTATGTGACCTCATCAACACCTATGCCCGAGGATCTGACGAGGGCAACCGCCACACCAGCGAGACTCTCACGTACAAGATCGCCATCGACTACCACTTCGTTGCCGACGCGGCAGCCTGCCGCTACTCCAACACCGGAACCGGTGTAATGTGGCTGGTGTATGACACCACTCCCGGCGGACAAGCTCCGACCCCGCAAACTATATTTGCCTACCCTGACACGCTAAAAGCGTGGCCGGCCACATGGAAGGTGAGCCGGGAGCTGTGTCATCGCTTCGTGGTGAAACGGCGATGGTTGTTCAACATGGAGACCGACGGGCGGATTGGTTCGGACATTCCTCCCTCGAATGCAAGTTGGAAGCCTTGCAAGCGCAACATCTACTTCCACAAGTTCACGAGTGGGTTGGGAGTGAGAACGCAGTGGAAGAATGTAACGGACGGAGGAGTTGGTGCGATACAGAGAGGAGCTCTGTACATGGTCATTGCCCCTGGCAATGGCCTTACATTTACTGCCCATGGGCAGACCCGTCTGTACTTTAAGAGTGTTGGCAACCAGTAATGAATAAAAACTCCCGTTTTATTATATCTGATGAATGCTGAAAGCTTACATTAATATGTCGTGCGATGGCACGAAAAAACACACGCAATCAATACAGGGGGGTAGTAGGCGGGCGGCTAAGGGTGGTGCTCGGCGG-GCAGAACATCGAAAAATCAAGATCTATCTGAAT-GTACTGCCTCCGTAGGAGGCAGCTCAGGGGGAGAATACCACTTCTCCCCCGGCGACATAATGTAAATGACGCAGTTTGCCTCGAAATACTCCAGCTGCCCTGGAGTCATTTCCTTCATCCAATCTTCATCCGAGTTGGCGAGGATTATTGTAGGCTTAGACTTCTTCTGCACCTTCTTCTTCTTACCATACTTGGGGTTCACAATGAAATCCCTCTGACAGCCAACTAACTGTTTCCAACAAGGACTAAATTTAAACGGAATATCATCTACGATGTTGTAGATTGCGTCTTCGTTGTATGAAGACCAATCAACATTATTTTGCCAGTAATTATGAACCCCTAGGCTTCTGGCCCAAGTAGATTTTCCGGTTCTTGTTGGGCCGACGATGTAGAGGCTCTGCTTTCTTGATCTTTCATCTGATGACTGGATACAGAATCCATCCATTGGAGGTCAGAAATTGCATCCTCGAGGGTATAACAGGTAGGTTGAAGGAGCATGTAAGCTTCGGGACTAACCTGGAAGATGTTAGGCTGGAGCCAATCATTGATTGACTCATTACAAAGTAAATCAGGTGAGGAGGGTGGATGAGGATTGGTGAACTCTTCCTGAATCTCAGGAAAAAGCTTATTTGCAGAGTATTCAAAATACTGCAATTTTGTGGACCAATCAAAGGGAAGCTCTTTCTGGATCATGGAGAGGTACTCTTCCTTGGAAGTAGCGTGTGAAATAATGTCTCGCATTATTTCATCTTTGGAAGGTTTTTTTTCCTTAACTTC---TGAATCAGATTTTCCTAGGAAGGGGGACTTCCTAGGAATGAAAGTACCTCTCTCAAAAACAGCCAGAGGTTCCTTGAGAATGTAATCCCTCACCCTGTTTACTGATTTGGCACTCTGAATGTTTGGGTGAAACCCATTAATATCAAAGAACCTTGAGTCGGATATCCTTACCGGCTTCTCTGTCTGAAGTAATGCATGTAAATGCAAACTTCCATCTTTATGTGCCTCTCGGGCACATAGAATGTATTTGGGAATCCAACGAACAACGAGCTCCCAGATCATCTGACAGGCGATTTCAGGATTTTCTGGACACTTTGGATATGTTAAGAACGTGTTAACGTTCCTGTGTGAGAACTGACGGTTGGATGAGGAGGAGGCCATATCGGACGACTCCGAGC-AGCTTGAGGGATGGCAGGATGGGAGCTCCAAACTCTATATCA-ACCGGTTGCGCCTTCGAAATCCGCCGCTCCCTTGTCTTATAGTGGTTGTAAATGGGCCGGACCGGGCCGGCCCAGCAGGAAAAGAAGGCGCGCACTAATATTACCGCGCCTTCTTTTCCTGCGAGGGCCCGGTAGGGCCCGAGCGATTTGATGTAAAGCTTGGTCCTGCTTTGTATGATTTATCTAAAGCAGCCCATTCTAAAGAAACCGGTCCCGGGC-ACTATAAATTGCCTAACAAGTGCGATTCATTCAT
>GB2-R4
GGATCCACAGAACGCCCTGTATTATCAGCCGCGGGTACCCACAGCAGCTCCGGCATCCGCAGGAGTGCCGTGGAGTCGCGTAGGCGAGGTAGCTATTTTGAGCTTTGTTGCACTGATTTGCTTTTACCTGCTTTACCTTTGGGTGCTGAGAGACCTTATCTTAGTTCTGAAGGCTCGACAAGGCAGATCCACGGAGGAGCTGATATTTGGAGGACAAGCTGTGGATAGGAGCAACCCTATCCCTAATCTACCAGCACCACCAAGTCAGGGCAATCCCGGGCCATTTGTTCCAGGCACGGGATAAGCATTCAGCCATGTCCACGTCCAAGAGGAAGCGGGGAGATGATTCGAATTGGAGTAAGCGGGTGCCTAAGAAGAAGCCCTCTTCAGCTGGGCTGAAGAGGGCTGGAAGCAAGGCCGATAGGCCATCCCTCCAAATCCAGACACTCCAGCATGCTGGGACCACCATGATAACTGTCCCATCCGGAGGAGTATGTGACCTCATCAACACCTATGCCCGAGGATCTGACGAGGGCAACCGCCACACCAGCGAGACTCTCACGTACAAGATCGCCATCGACTACCACTTCGTTGCCGACGCGGCAGCCTGCCGCTACTCCAACACCGGAACCGGTGTAATGTGGCTGGTGTATGACACCACTCCCGGCGGACAAGCTCCGACCCCGCAAACTATATTTGCCTACCCTGACACGCTAAAAGCGTGGCCGGCCACATGGAAGGTGAGCCGGGAGCTGTGTCATCGCTTCGTGGTGAAACGGCGATGGTTGTTCAACATGGAGACCGACGGTCGAATTGGTTCGGACATCCCTCCTTCGAATGCAAGTTGGAAGCCGTGCAAGCGCAACATCTACTTCCACAAGTTCACGAGTGGGTTGGGAGTGAGAACGCAGTGGAAGAATGTAACGGACGGAGGAGTTGGTGCGATACAGAGAGGAGCTCTGTACATGGTCATTGCCCCTGGCAATGGCCTTACATTTACTGCCCATGGGCAGACCCGTCTGTACTTTAAGAGTGTTGGCAACCAGTAATGAATAAAAACTCCCGTTTTATTATATCTGATGAATGCTGAAAGCTTACATTAATATGTCGTGCGATGGCACGAAAAAACACACGCAATCAATACAGGGGGGTAGTAGGCGGGCGGCTAAGGGTGGTGCTCGGCGG-GCAGAACATCGAAAAATCAAGATCTATCTGAAT-GTACTGCCTCCGTAGGAGGCAGCTCAGGGGGAGAATACCACTTCTCCCCCGGCGACATAATGTAAATGACGCAGTTTGCCTCGAAATACTCCAGCTGCCCTGGAGTCATTTCCTTCATCCAATCTTCATCCGAGTTGGCGAGGATTATTGTAGGCTTAGACTTCTTCTGCACCTTCTTCTTCTTACCATACTTGGGGTTCACAATGAAATCCCTCTGACAGCCAACTAACTGTTTCCAACAAGGACAAAATTTAAACGGAATATCATCTACGATGTTGTAGATTGCGTCTTCGTTGTATGAAGACCAATCAACATTATTTTGCCAGTAATTATGAACCCCTAGGCTTCTGGCCCAAGTAGATTTTCCGGTTCTTGTTGGGCCGACGATGTAGAGGCTCTGCTTTCTTGATCTTTCATCTGATGACTGGATACAGAATCCATCCATTGGAGGTCAGAAATTGCATCCTCGAGGGTATAACAGGTAGGTTGAAGGAGCATGTAAGCTTCGGGACTAACCTGGAAGATGTTAGGCTGGAGCCAATCATTGATTGACTCATTACAAAGTAAATCAGGTGAGGAGGGTGGATGAGGATTGGTGAACTCTTCCTGAATCTCAGGAAAAAGCTTATTTGCAGAGTATTCAAAATACTGCAATTTTGTGGACCAATCAAAGGGAAGCTCTTTCTGGATCATGGAGAGGTACTCTTCCTTGGAAGTAGCGTGTGAAATAATGTCTCGCATTATTTCATCTTTGGAAGGTTTTTTTTCCTTAACTTC---TGAATCAGATTTTCCTAGGAAGGGGGACTTCCTAGGAATGAAAGTACCTCTCTCAAAAACAGCCAGAGGTTCCTTGAGAATGTAATCCCTCACCCTGTTTACTGATTTGGCACTCTGAATGTTTGGGTGAAACCCATTAATATCAAAGAACCTTGAGTCGGATATCCTTACCGGCTTCTCTGTCTGAAGTAATGCATGTAAATGCAAACTTCCATCTTTATGTGCCTCTCGGGCACATAGAATGTATTTGGGAATCCAACGAACAACGAGCTCCCAGATCATCTGACAGGCGATTTCAGGATTTTCTGGACACTTTGGATAGGTGAGGAACGTGTTAGCGTTCCTGTGTGAGAACTGACGGTTGGATGAGGAGGAGGCCATAGCCGACGACGGAGGATGAGGCTGAGGGATGGCAGACTGGGAGCTCCAAACTCTATAGTATACCCGT-GCGCCTTCGAAATCCGCCGCTCCCCC-TTTTATAGTGGTTGTTTATGGGCCGGACCGGGCCGGCCCAGCAGGAAAAGAAGGCGCGCAATAATATTACCGCGCCTTCTTTTCCTGCGAGGGCCCGGTAGGGCCCGAGCGATTTGATGTAAAGCTTGGTCCTGCTTTGTATGATTTATCTAAAGCAGCCCATTCTAAAGAAACCGGTCCCGGGC-ACTATAAATTGCCTAACAAGTGCGATTCATTCAT
>GB2-R5
GGATCCACAGAACGCCCTGTATTATCAGCCGCGGGTACCCACAGCAGCTCCGGCATCCGCAGGAGTGCCGTGGAGTCGCGTAGGCGAGGTAGCTATTTTGAGCTTTGTTGCACTGATTTGCTTTTACCTGCTTTACCTTTGGGTGCTGAGAGACCTTATCTTAGTTCTGAAGGCTCGACAAGGCAGATCCACGGAGGAGCTGATATTTGGAGGACAAGCTGTGGATAGGAGCAACCCTATCCCTAATCTACCAGCACCACCAAGTCAGGGCAATCCCGGGCCATTTGTTCCAGGCACGGGATAAGCATTCAGCCATGTCCACGTCCAAGAGGAAGCGGGGAGATGATTCGAATTGGAGTAAGCGGGTGCCTAAGAAGAAGCCCTCTTCAGCTGGGCTGAAGAGGGCTGGAAGCAAGGCCGATAGGCCATCCCTCCAAATCCAGACACTCCAGCATGCTGGGACCACCATGATAACTGTCCCATCCGGAGGAGTATGTGACCTCATCAACACCTATGCCCGAGGATCTGACGAGGGCAACCGCCACACCAGCGAGACTCTCACGTACAAGATCGCCATCGACTACCACTTCGTTGCCGACGCGGCAGCCTGCCGCTACTCCAACACCGGAACCGGTGTAATGTGGCTGGTGTATGACACCACTCCCGGCGGACAAGCTCCGACCCCGCAAACTATATTTGCCTACCCTGACACGCTAAAAGCGTGGCCGGCCACATGGAAGGTGAGCCGGGAGCTGTGTCATCGCTTCGTGGTGAAACGGCGATGGTTGTTTAACATGGAGACCGACGGGCGGATTGGTTCGGACATTCCTCCCTCGAATGCAAGTTGGAAGCCTTGCAAGCGCAACATCTACTTCCACAAGTTCACGAGCGGGTTGGGAGTGAGAACGCAGTGGAAGAATGTAACGGACGGAGGAGTTGGTGCCATCCAGAGAGGAGCGTTGTACATGGTCATTGCCCCCGGCAATGGTCTTACATTTACTGCCCATGGGCAGACCCGTCTGTACTTTAAGAGTGTTGGCAACCAGTAATGAATAAAAACTCCCGTTTTATTATATCTGATGAATGCTGAAAGCTTACATTAATATGTCGTGCGATGGCACGAAAAAACACACGCAATCAATACAGGGGGGTAGTAGGCGGGCGGCTAAGGGTGGTGCTCGGCGG-GCAGAACATCGAAAAATCAAGATCTATCTGAAT-GTACTGCCTCCGTAGGAGGCAGCTCAGGGGGAGAATACCACTTCTCCCCCGGCGACATAATGTAAATGACGCAGTTTGCCTCGAAATACTCCAGCTGCCCTGGAGTCATTTCCTTCATCCAATCTTCATCCGAGTTGGCGAGGATTATTGTAGGCTTAGACTTCTTCTGCACCTTCTTCTTCTTACCATACTTGGGGTTCACAATGAAATCCCTCTGACAGCCAACTAACTGTTTCCAACAAGGACAAAATTTAAACGGAATATCATCTACGATGTTGTAGATTGCGTCTTCGTTGTATGAAGACCAATCAACATTATTTTGCCAGTAATTATGAACCCCTAGGCTTCTGGCCCAAGTAGATTTTCCGGTTCTTGTTGGGCCGACGATGTAGAGGCTCTGCTTTCTTGATCTTTCATCTGATGACTGGATACAGAATCCATCCATTGGAGGTCAGAAATTGCATCCTCGAGGGTATAACAGGTAGGTTGAAGGAGCATGTAAGCTTCGGGACTAACCTGGAAGATGTTAGGCTGGAGCCAATCATTGATTGACTCATTACAAAGTAAATCAGGTGAGGAGGGTGGATGAGGATTGGTGAACTCTTCCTGAATCTCAGGGAACAATTTATTTGCAGAGTATTCAAAATACTGCAATTTTGTGGCCCAGTCATAGGGGAACTCTTTACGAACCATAGAGAGGTACTCTAGCTTTGAAGTGGAGTGTGAAATAATCTCTCTCATTATTTCATCTTTGGAAGGTTTCTTTTCAG-AATTTCCCTTGGA--AGGATTTCCTAGGAAGCTTGACTTCCTAGGAATGAAAGTACCTCTCTCAAACAAGGCCAGAGGTTCCTTGAGAATGTAATCCCTGACCTTGTTTACTGATTTTGCACTCTGAATGTTTGGGTGGAACCCTTTGATATCAAAGAACCTTGAGTCAGTGATTCTTACCGGTTTCTCTGTCTGGATTAATGCATGTAAATGCATATCTCCATCTCTATGTGCCTCTCGGGCACATATGATATACTTCGGGGTCCAACGACCAACGAGCTCCCAAATCATCTGACAGAGGATTTCTGGATTTTCTGGACAGTGTGGATATGTTAAGAACGTGTTAACGTTCCTGTGTGAGAACTGACGGTTGGATGAGGAGGAGGCCATATCGGACGACTCCGAGC-AGCTTGAGGGATGGCAGGATGGGAGCTCCAAACTCTATATCA-ACCGGTTGCGCCTTCGAAATCCGCCGCTCCCTTGTCTTATAGTGGTTGTAAATGGGCCGGACCGGGCCGGCCCAGCAGGAAAAGAAGGCGCGCACTAATATTACCGCGCCTTCTTTTCCTGCGAGGGCCCGGTAGGGCCCGAGCGATTTGATGTAAAGCTTGGTCCTGCTTTGTATGATTTATCTAAAGCAGCCCATTCTAAAGAAACCGGTCCCGGGC-ACTATAAATTGCCTAACAAGTGCGATTCATTCAT
>GB2-R6
GGATCCACAGAACGCCCTGTATTATCAGCCGCGGGTACCCACAGCAGCTCCGGCATCCGCAGGAGTGCCGTGGAGTCGCGTAGGCGAGGTAGCTATTTTGAGCTTTGTTGCACTGATTTGCTTTTACCTGCTTTACCTTTGGGTGCTGAGAGACCTTATCTTAGTTCTGAAGGCTCGACAAGGCAGATCCACGGAGGAGCTGATATTTGGAGGACAAGCTGTGGATAGGAGCAACCCTATCCCTAATCTACCAGCACCACCAAGTCAGGGCAATCCCGGGCCATTTGTTCCAGGCACGGGATAAGCATTCAGCCATGTCCACGTCCAAGAGGAAGCGGGGAGATGATTCGAATTGGAGTAAGCGGGTGCCTAAGAAGAAGCCCTCTTCAGCTGGGCTGAAGAGGGCTGGAAGCAAGGCCGATAGGCCATCCCTCCAAATCCAGACACTCCAGCATGCTGGGACCACCATGATAACTGTCCCATCCGGAGGAGTATGTGACCTCATCAACACCTATGCCCGAGGATCTGACGAGGGCAACCGCCACACCAGCGAGACTCTCACGTACAAGATCGCCATCGACTACCACTTCGTTGCCGACGCGGCAGCCTGCCGCTACTCCAAcACCGGAACCGGTGTAATGTGGCTGGTGTATGACACCACTCCCGGCGGACAAGCTCCGACCCCGCAAACTATATTTGCCTACCCTGACACGCTAAAAGCGTGGCCGGCCACATGGAAGGTGAGCCGGGAGCTGTGTCATCGCTTCGTGGTGAAACGGCGATGGTTGTTCAACATGGAGACCGACGGGCGGATTGGTTCGGACATTCCTCCCTCGAATGCAAGTTGGAAGCCTTGCAAGCGCAACATCTACTTCCACAAGTTCACGAGCGGGTTGGGAGTGAGAACGCAGTGGAAGAATGTAACGGACGGAGGAGTTGGTGCGATACAGAGAGGAGCTCTGTACATGGTCATTGCCCCTGGCAATGGCCTTACATTTACTGCCCATGGGCAGACCCGTCTGTACTTTAAGAGTGTTGGCAACCAGTAATGAATAAAAACTCCCGTTTTATTATATCTGATGAATGCTGAAAGCTTACATTAATATGTCGTGCGATGGCACGAAAAAACACACGCAATCAATACAGGGGGGTAGTAGGCGGGCGGCTAAGGGTGGTGCTCGGCGG-GCAGAACATCGAAAAATCAAGATCTATCTGAAT-GTACTGCCTCCGTAGGAGGCAGCTCAGGGGGAGAATACCACTTCTCCCCCGGCGACATAATGTAAATGACGCAGTTTGCCTCGAAATACTCCAGCTGCCCTGGAGTCATTTCCTTCATCCAATCTTCATCCGAGTTGGCGAGGATTATTGTAGGCTTAGACTTCTTCTGCACCTTCTTCTTCTTACCATACTTGGGGTTCACAATGAAATCCCTCTGACAGCCAACTAACTGTTTCCAACAAGGACAAAATTTAAACGGAATATCATCTACGATGTTGTAGATTGCGTCTTCGTTGTATGAAGACCAATCAACATTATTTTGCCAGTAATTATGAACCCCTAGGCTTCTGGCCCAAGTAGATTTTCCGGTTCTTGTTGGGCCGACGATGTAGAGGCTCTGCTTTCTTGATCTTTCATCTGATgACTGGATACAGAATCCATCCATTGGAGGTCAGAAATTGCATCCTCGAGGGTATAACAGGTAGGTTGAAGGAGCATGTAAGCTTCGGGACTAACCTGGAAGATGTTAGGCTGGAGCCAATCATTGATTGACTCATTACAAAGTAAATCAGGTGAGGAGGGTGGATGAGGATTGGTGAACTCTTCCTGAATCTCAGGAAAAAGCTTATTTGCAGAGTATTCAAAATACTGCAATTTTGTGGACCAATCAAAGGGAAGCTCTTTCTGGATCATGGAGAGGTACTCTTCCTTGGAAGTAGCGTGTGAAATAATGTCTCGCATTATTTCATCTTTGGAAGGTTTTTTTTCCTTAACTTC---TGAATCAGATTTTCCTAGGAAGGGGGACTTCCTAGGAATGAAAGTACCTCTCTCAAAAACAGCCAGAGGTTCCTTGAGAATGTAATCCCTCACCCTGTTTACTGATTTGGCACTCTGAATGTTTGGGTGAAACCCATTAATATCAAAGAACCTTGAGTCGGATATCCTTACCGGCTTCTCTGTCTGAAGTAATGCATGTAAATGCAAACTTCCATCTTTATGTGCCTCTCGGGCACATAGAATGTATTTGGGAATCCAACGAACAACGAGCTCCCAGATCATCTGACAGGCGATTTCAGGATTTTCTGGACACTTTGGATAGGTGAGGAACGTGTTAGCGTTCCTGTGTGAGAACTGACGGTTGGATGAGGAGGAGGCCATATCGGACGACTCCGAGC-AGCTTGAGGGATGGCAGGATGGGAGCTCCAAACTCTATATCA-ACCGGTTGCGCCTTCGAAATCCGCCGCTCCCTTGTCTTATAGTGGTTGTAAATGGGCCGGACCGGGCCGGCCCAGCAGGAAAAGAAGGCGCGCACTAATATTACCGCGCCTTCTTTTCCTGCGAGGGCCCGGTAGGGCCCGAGCGATTTGATGTAAAGCTTGGTCCTGCTTTGTATGATTTATCTAAAGCAGCCCATTCTAAAGAAACCGGTCCCGGGC-ACTATAAATTGCCTAACAAGTGCGATTCATTCAT
>GB2-R7
GGATCCACAGAACGCCCTGTATTATCAGCCGCGGGTACCCACAGCAGCTCCGGCATCCGCAGGAGTGCCGTGGAGTCGCGTAGGCGAGGTAGCTATTTTGAGCTTTGTTGCACTGATTTGCTTTTACCTGCTTTACCTTTGGGTGCTGAGAGACCTTATCTTAGTTCTGAAGGCTCGACAAGGCAGATCCACGGAGGAGCTGATATTTGGAGGACAAGCTGTGGATAGGAGCAACCCTATCCCTAATCTACCAGCACCACCAAGTCAGGGCAATCCCGGGCCATTTGTTCCAGGCACGGGATAAGCATTCAGCCATGTCCACGTCCAAGAGGAAGCGGGGAGATGATTCGAATTGGAGTAAGCGGGTGCCTAAGAAGAAGCCCTCTTCAGCTGGGCTGAAGAGGGCTGGAAGCAAGGCCGATAGGCCATCCCTCCAAATCCAGACACTCCAGCATGCTGGGACCACCATGATAACTGTCCCATCCGGAGGAGTATGTGACCTCATCAACACCTATGCCCGAGGATCTGACGAGGGCAACCGCCACACCAGCGAGACTCTCACGTACAAGATCGCCATCGACTACCACTTCGTTGCCGACGCGGCAGCCTGCCGCTACTCCAACACCGGAACCGGTGTAATGTGGCTGGTGTATGACACCACTCCCGGCGGACAAGCTCCGACCCCGCAAACTATATTTGCCTACCCTGACACGCTAAAAGCGTGGCCGGCCACATGGAAGGTGAGCCGGGAGCTGTGTCATCGCTTCGTGGTGAAACGGCGATGGTTGTTCAACATGGAGACCGACGGGCGGATTGGTTCGGACATTCCTCCCTCGAATGCAAGTTGGAAGCCTTGCAAGCGCAACATCTACTTCCACAAGTTCACGAGCGGGTTGGGAGTGAGAACGCAGTGGAAGAATGTAACGGACGGAGGAGTTGGTGCCATCCAGAGAGGAGCGTTGTACATGGTCATTGCCCCCGGCAATGGTCTTACATTTACTGCCCATGGGCAGACCCGTCTGTACTTTAAGAGTGTCGGCAACCAGTAATGAATAAAAACTCC-GTTTTATTATATCTGATGAATGCTCAAAGCTTACATTAATATGTCGTGCGATGGCACGAAAAAACACACGCAATCAATACAGGGGGGTAGTAGGCGGGCGGCTAAGGGTGGTGCTCGGCGG-GCAGAACATCGAAAAATCAAGATCTATCTGAAT-GTACTGCCTCCGTAGGAGGCAGCTCAGGGGGAGAATACCACTTCTCCCCCGGCGACATAATGTAAATGACGCAGTTTGCCTCGAAATACTCCAGCTGCCCTGGAGTCATTTCCTTCATCCAATCTTCATCCGAGTTGGCGAGGATTATTGTAGGCTTAGACTTCTTCTGCACCTTCTTCTTCTTACCATACTTGGGGTTCACAATGAAATCCCTCTGACAGCCAACTAACTGTTTCCAACAAGGACAAAATTTAAACGGAATATCATCTACGATGTTGTAGATTGCGTCTTCGTTGTATGAAGACCAATCAACATTATTTTGCCAGTAATTATGAACCCCTAGGCTTCTGGCCCAAGTAGATTTTCCGGTTCTTGTTGGGCCGACGATGTAGAGGCTCTGCTTTCTTGATCTTTCATCTGATGACTGGATACAGAATCCATCCATTGGAGGTCAGAAATTGCATCCTCGAGGGTATAACAGGTAGGTTGAAGGAGCATGTAAGCTTCGGGACTAACCTGGAAGATGTTAGGCTGGAGCCAATCATTGATTGACTCATTACAAAGTAAATCAGGTGAGGAGGGTGGATGAGGATTGGTGAACTCTTCCTGAATCTCAGGAAAAAGCTTATTTGCAGAGTATTCAAAATACTGCAATTTTGTGGCCCAGTCATAGGGGAACTCTTTACGAACCATAGAGAGGTACTCTAGCTTTGAAGTGGAGTGTGAAATAATCTCTCTCATTATTTCATCTTTGGAAGGTTTCTTTTCAG-AATTTCCCTTGGA--AGGATTTCCTAGGAAGCTTGACTTCCTAGGAATGAAAGTACCTCTCTCAAACAAGGCCAGAGGTTCCTTGAGAATGTAATCCCTGACCTTGTTTACTGATTTTGCACTCTGAATGTTTGGGTGGAACCCTTTGATATCAAAGAACCTTGAGTCAGTGATTCTTACCGGTTTCTCTGTCTGGATTAATGCATGTAAATGCATATCTCCATCTCTATGTGCCTCTCGGGCACATATGATATACTTCGGGGTCCAACGACCAACGAGCTCCCAAATCATCTGACAGAGGATTTCTGGATTTTCTGGACAGTGTGGATATGTTAAGAACGTGTTAACGTTCCTGTGTGAGAACTGACGGTTGGATGAGGAGGAGGCCATATCGGACGACTCCGAGC-AGCTTGAGGGATGGCAGGATGGGAGCTCCAAACTCTATATCA-ACCGGTTGCGCCTTCGAAATCCGCCGCTCCCTTGTCTTATAGTGGTTGTAAATGGGCCGGACCGGGCCGGCCCAGCAGGAAAAGAAGGCGCGCACTAATATTACCGCGCCTTCTTTTCCTGCGAGGGCCCGGTAGGGCCCGAGCGATTTGATGTAAAGCTTGGTCCTGCTTTGTATGATTTATCTAAAGCAGCCCATTCTAAAGAAACCGGTCCCGGGC-ACTATAAATTGCCTAACAAGTGCGATTCATTCAT
>GB2-R8
GGATCCACAGAACGCCCTGTATTATCAGCCGCGGGTACCCACAGCAGCTCCGGCATCCGCAGGAGTGCCGTGGAGTCGCGTAGGCGAGGTAGCTATTTTGAGCTTTGTTGCACTGATTTGCTTTTACCTGCTTTACCTTTGGGTGCTGAGAGACCTTATCTTAGTTCTGAAGGCTCGACAAGGCAGATCCACGGAGGAGCTGATATTTGGAGGACAAGCTGTGGATAGGAGCAACCCTATCCCTAATCTACCAGCACCACCAAGTCAGGGCAATCCCGGGCCATTTGTTCCAGGCACGGGATAAGCATTCAGCCATGTCCACGTCCAAGAGGAAGCGGGGAGATGATTCGAATTGGAGTAAGCGGGTGCCTAAGAAGAAGCCCTCTTCAGCTGGGCTGAAGAGGGCTGGAAGCAAGGCCGATAGGCCATCCCTCCAAATCCAGACACTCCAGCATGCTGGGACCACCATGATAACTGTCCCATCCGGAGGAGTATGTGACCTCATCAACACCTATGCCCGAGgATCTGACGAGGGCAACCGCCACACCAGCGAGACTCTCACGTACAAGATCGCCATCGACTACCACTTCGTTGCCGACGCGGCAGCCTGCCGCTACTCCAACACCGGAACCGGTGTAATGTGGCTGGTGTATGACACCACTCCCGGCGGACAAGCTCCGACCCCGCAAACTATATTTGCCTACCCTGACACGCTAAAAGCGTGGCCGGCCACATGGAAGGTGAGCCGGGAGCTGTGTCATCGCTTCGTGGTGAAACGGCGATGGTTGTTCAACATGGAGACCGACGGGCGGATTGGCTCGGACATTCCTCcCTCGAATGCAAGTTGGAAGCCTTGCAAGCGCAACATCTACTTCCACAAGTTCACGAGCGGGTTGGGAGTGAGAACGCAGTGGAAGAATGTAACGGACGGAGGAGTTGGTGCCATCCAGAGAGGAGCTCTGTACATGGTCATTGCCCCTGGCAATGGCCTTACATTTACTGCCCATGGGCAGACCCGTCTGTACTTTAAGAGTGTTGGCAACCAGTAATGAATAAAAACTCCCGTTTTATTATATCTGATGAATGCTGAAAGCTTACATTAATATGTCGTGCGATGGCACGAAAAAACACACGCAATCAATACAGGGGGGTAGTAGGCGGGCGGCTAAGGGTGGTGCTCGGCGG-GCAGAACATCGAAAAATCAAGATCTATCTGAAT-GTACTGCCTCCGTAGGAGGCAGCTCAGGGGGAGAATACCACTTCTCCCCCGGCGACATAATGTAAATGACGCAGTTTGCCTCGAAATACTCCAGCTGCCCTGGAGTCATTTCCTTCATCCAATCTTCATCCGAGTTGGCGAGGATTATTGTAGGCTTAGACTTCTTCTGCACTTTCTTCTTCTTACCATACTTGGGGTTCACAATGAAATCCCTCTGACAGCCaACTAACTGTTTCCAACAAGGACAAAATTTAAACGGAATATCATCTACGATGTTGTAGATTGCGTCTTCGTTGTATGAAGACCAATCAACATTATTTTGCCAGTAATTATGAACCCCTAGGCTTCTGGCCCAAGTAGATTTTCCGGTTCTTGTTGGGCCGACGATGTAGAGGCTCTGCTTTCTTGATCTTTCATCTGATGACTGGATACAGAATCCATCCATTGGAGGTCAGAAATTGCATCCTCGAGGGTATAACAGGTAGGTTGAAGGAGCATGTAAGCTTCGGGACTAACCTGGAAGATGTTAGGCTGGAGCCAATCATTGATTGACTCATTACAAAGTAAATCAGGTGAGGAGGGTGGATGAGGATTGGTGAACTCTTCCTGAATCTCAGGAAAAAGCTTATTTGCAGAGTATTCAAAATACTGCAATTTTGTGGACCAATCAAAGGGAAGCTCTTTCTGGATCATGGAGAGGTACTCTTCCTTGGAAGTAGCGTGTGAAATAATGTCTCGCATTATTTCATCTTTGGAAGGTTTTTTTTCCTTAACTTC---TGAATCAGATTTTCCTAGGAAGGGGGACTTCCTAGGAATGAAAGTACCTCTCTCAAAAACAGCCAGAGGTTCCTTGAGAATGTAATCCCTCACCCTGTTTACTGATTTGGCACTCTGAATGTTTGGGTGAAACCCATTAATATCAAAGAACCTTGAGTCGGATATCCTTACCGGCTTCTCTGTCTGAAGTAATGCATGTAAATGCAAACTTCCATCTTTATGTGCCTCTCGGGCACATAGAATGTATTTGGGAATCCAACGAACAACGAGCTCCCAGATCATCTGACAGGCGATTTCAGGATTTTCTGGACACTTTGGATAGGTGAGGAACGTGTTAGCGTTCCTGTGTGAGAACTGACGGTTGGATGAGGAGGAGGCCATAGCCGACGACAGAGGATGAGGCTGAGGGATGGCAGACTGGGAGCTCCAAACTCTATAGTATACCCGT-GCGCCTTCGAAATCCGCCGCTCCCCC-TTTTATAGTGGTTGTTTATGGGCCGGACCGGGCCGGCCCAGCAGGAAAAGAAGGCGCGCAATAATATTACCGCGCCTTCTTTTCCTGCGAGGGCCCGGTAGGGCCCGAGCGATTTGATGTAAAGCTTGGTCCTGCTTTGTATGATTTATCTAAAGCAGCCCATTCTAAAGAAACCGGTCCCGGGC-ACTATAAATTGCCTAACAAGTGCGATTCATTCAT
>GB2-R9
GGATCCACAGAACGCCCTGTATTATCAGCCGCGGGTACCCACAGCAGCTCCGGCATCCGCAGGAGTGCCGTGGAGTCGCGTAGGCGAGGTAGCTATTTTGAGCTTTGTTGCACTGATTTGCTTTTACCTGCTTTACCTTTGGGTGCTGAGAGACCTTATCTTAGTTCTGAAGGCTCGACAAGGCAGATCCACGGAGGAGCTGATATTTGGAGGACAAGCTGTGGATAGGAGCAACCCTATCCCTAATCTACCAGCACCACCAAGTCAGGGCAATCCCGGGCCATTTGTTCCAGGCACGGGATAAGCATTCAGCCATGTCCACGTCCAAGAGGAAGCGGGGAGATGATTCGAATTGGAGTAAGCGGGTGCCTAAGAAGAAGCCCTCTTCAGCTGGGCTGAAGAGGGCTGGAAGCAAGGCCGATAGGCCATCCCTCCAAATCCAGACACTCCAGCATGCTGGGACCACCATGATAACTGTCCCATCCGGAGGAGTATGTGACCTCATCAACACCTATGCCCGAGGATCTGACGAGGGCAACCGCCACACCAGCGAGACTCTCACGTACAAGATCGCCATCGACTACCACTTCGTTGCCGACGCGGCAGCCTGCCGCTACTCCAACACCGGAACCGGTGTAATGTGGCTGGTGTATGACACCACTCCCGGCGGACAAGCTCCGACCCCGCAAACTATATTTGCCTACCCTGACACGCTAAAAGCGTGGCCGGCCACATGGAAGGTGAGCCGGGAGCTGTGTCATCGCTTCGTGGTGAAACGGCGATGGTTGTTCAACATGGAGACCGACGGGCGGATTGGTTCGGACATTCCTCCCTCGAATGCAAGTTGGAAGCCTTGCAAGCGCAACATCTACTTCCACAAGTTCACGAGCGGGTTGGGAGTGAGAACGCAGTGGAAGAATGTAACGGACGGAGGAGTTGGTGCCATCCAGAGAGGAGCGTTGTACATGGTCATTGCCCCCGGCAATGGTCTTACATTTACTGCCCATGGGCAGACCCGTCTGTACTTTAAGAGTGTCGGCAACCAGTAATGAATAAAAACTCCCGTTTTATTATATCTGATGAATGCTCAAAGCTTACATTAATATGTCGTGCGATGGCACGAAAAAACACACGCAATCAATACAGGGGGGTAGTAGGCGGGCGGCTAAGGGTGGTGCTCGGCGG-GCAGAACATCGAAAAATCAAGATCTATCTGAAT-GTACTGCCTCCGTAGGAGGCAGCTCAGGGGGAGAATACCACTTCTCCCCCGGCGACATAATGTAAATGACGCAGTTTGCCTCGAAATACTCCAGCTGCCCTGGAGTCATTTCCTTCATCCAATCTTCATCCGAGTTGGCGAGGATTATTGTAGGCTTAGACTTCTTCTGCACCTTCTTCTTCTTACCATACTTGGGGTTCACAATGAAATCCCTCTGACAGCCAACTAACTGTTTCCAACAAGGACAAAATTTAAACGGAATATCATCTACGATGTTGTAGATTGCGTCTTCGTTGTATGAAGACCAATCAACATTATTTTGCCAGTAATTATGAACCCCTAGGCTTCTGGCCCAAGTAGATTTTCCGGTTCTTGTTGGGCCGACGATGTAGAGGCTCTGCTTTCTTGATCTTTCATCTGATGACTGGATACAGAATCCATCCATTGGAGGTCAGAAATTGCATCCTCGAGGGTATAACAGGTAGGTTGAAGGAGCATGTAAGCTTCGGGACTAACCTGGAAGATGTTAGGCTGGAGCCAATCATTGATTGACTCATTACAAAGTAAATCAGGTGAGGAGGGTGGATGAGGATTGGTGAACTCTTCCTGAATCTCAGGAAAAAGCTTATTTGCAGAGTATTCAAAATACTGCAATTTTGTGGACCAATCAAAGGGAAGCTCTTTCTGGATCATGGAGAGGTACTCTTCCTTGGAAGTAGCGTGTGAAATAATGTCTCGCATTATTTCATCTTTGGAAGGTTTTTTTTCCTTAACTTC---TGAATCAGATTTTCCTAGGAAGGGGGACTTCCTAGGAATGAAAGTACCTCTCTCAAAAACAGCCAGAGGTTCCTTGAGAATGTAATCCCTCACCCTGTTTACTGATTTGGCACTCTGAATGTTTGGGTGAAACCCATTGATATCAAAGAACCTTGAGTCGGATATCCTTACCGGCTTCTCTGTCTGAAGTAATGCATGTAAATGCAAACTTCCATCTTTATGTGCCTCTCGGGCACATAGAATGTATTTGGGAATCCAACGAACAACGAGCTCCCAGATCATCTGACAGGCGATTTCAGGATTTTCTGGACACTTTGGATAGGTGAGGAACGTGTTAGCGTTCCTGTGTGAGAACTGACGGTTGGATGAGGAGGAGGCCATAGCCGACGACGGAGGATGAGGCTGAGGGATGGCAGACTGGGAGCTCCAAACTCTATAGTATACCCGT-GCGCCTTCGAAATCCGCCGCTCCCCC-TTTTATAGTGGTTGTTTATGGGCCGGACCGGGCCGGCCCAGCAGGAAAAGAAGGCGCGCAATAATATTACCGCGCCTTCTTTTCCTGCGAGGGCCCGGTAGGGCCCGAGCGATTTGATGTAAAGCTTGGTCCTGCTTTGTATGATTTATCTAAAGCAGCCCATTCTAAAGAAACCGGTCCCGGGC-ACTATAAATTGCCTAACAAGTGCGATTCATTCAT
