# Supplementary material for: Adaptive evolution by recombination is not associated with increased mutation rates in Maize streak virus
Source: BMC Evol Biol. 2012 Dec 27;12:252. doi: 10.1186/1471-2148-12-252 (PMC3556111; doi:10.1186/1471-2148-12-252)
Supplement: Additional file 3 — Alignment of mutated genomes obtained using the VWMPCPLIRMat chimaeric virus. Full-genome sequence alignment of mutant VWMPCPLIRMat starting from the BamHI restriction site of the movement protein. The file is in FASTA format and should be viewed using the program Mega5. [file 1471-2148-12-252-S3.fas]

>GB2-I1
GGATCCACAGAACGCCCTGTATTATCAGCCGCGGGTACCCACAGCAGCTCCGGCATCCGCAGGAGTGCCGTGGAGTCGCGTAGGCGAGGTAGCTATTTTGAGCTTTGTTGCACTGATTTGCTTTTACCTGCTTTACCTTTGGGTGCTGAGAGACCTTATCTTAGTTCTGAAGGCTCGACAAGGCAGATCCACGGAGGAGCTGATATTTGGAGGACAAGCTGTGGATAGGAGCAACCCTATCCCTAATCTACCAGCACCACCAAGTCAGGGCAATCCCGGGCCATTTGTTCCAGGCACGGGATAAGCATTCAGCCATGTCCACGTCCAAGAGGAAGCGGGGAGATGATTCGAATTGGAGTAAGCGGGTGCCTAAGAAGAAGCCCTCTTCAGCTGGGCTGAAGAGGGCTGGAAGCAAGGCCGATAGGCCATCCCTCCAAATCCAGACACTCCAGCATGCTGGGACCACCATGATAACTGTCCCATCCGGAGGAGTATGTGACCTCATCAACACCTATGCCCGAGGATCTGACGAGGGCAACCGCCACACCAGCGAGACTCTCACGTACAAGATCGCCATCGACTACCACTTCGTTGCCGACGCGGCAGCCTGCCGCTACTCCAACACCGGAACCGGTGTAATGTGGCTGGTGTATGACACCACTCCCGGCGGACAAGCTCCGACCCCGCAAACTATATTTGCCTACCCTGACACGCTAAAAGCGTGGCCGGCCACATGGAAGGTGAGCCGGGAGCTGTGTCATCGCTTCGTGGTGAAACGGCGATGGTTGTTCAACATGGAGACCGACGGGCGGATTGGTTCGGACATTCCTCCCTCGAATGCAAGTTGGAAGCCTTGCAAGCGCAACATCTACTTCCACAAGTTCACGAGCGGGTTGGGAGTGAGAACGCAGTGGAAGAATGTAACGGACGGAGGAGTTGGTGCCATCCAGAGAGGAGCGTTGTACATGGTCATTGCCCCCGGCAATGGTCTTACATTTACTGCCCATGGGCAGACCCGTCTGTACTTTAAGAGTGTCGGCAACCAGTAATGAATAAAAACTCC-GTTTTATTATATCTGATGAATGCTCAAAGCTTACATTAATATGTCGTGCGATGGCACGAAAAA-CACACTGGAACGCAGCCCCGGGCTAA-AGACCGGGTCTCAAGAG----ACCCTGCGATACAAAACATCGAAAAAACAAGATCTATATGAATTACACTTCCTCCGTAGGAGGAAGCACAGGGGGAGAATACCACTTCTCCCCTGGCGACATTTTATAAATCATGCAGTTTGCCTCGAAATACTCCATCTGCCCTGGAGTCATTTCCTTCATCCAGTCTTCATCCCAGTTGGTGAGGATGATTGTAGGCTTAGACTTCATCTGAACTTTCTTCTTCTTGCCATATTTTGGATTTACCACGAACTCTTTCTGACAGCCAACTAACTGTTTCCAACAAGGACAGAATTTAAAAGGAATATCATCTACGATGTTGTAGATTGCGTCTTCGTTGTACGAAGACCAATCAACATTATTTTGCCAATAATTATGAAGCCCTAAGCTTCTGGCcCAAGTAGATTTTCCTGTTCGTGTTGGACCGACGATGTAGAGGCTCTGCTTTCTTGTTCCTTCATCTGTTGGCTGGATAATTGATCCATCCATTCAAGGTCAGAGATAGCCTCTTCGAGGGTGTAACAGGTTGGTTGAAGAAGCATGTATGATTCGGGACTAACCTGGAAGATGTTAGGCTGGAGCCAATCTTTGATTGACTCATTACAAAGAAGATCAGGTGAAGAGGGTGGATGAGGACTGATGAACTCTTCCTGAATCTCAGGGAACAATTTATTTGCAGAGTATTCAAAATACTGCAATTTTGTGGCCCAGTCATAGGGGAACTCTTTACGAACCATAGAGAGGTACTCTAGCTTTGAAGTGGAGTGTGAAATAATCTCTCTCATTATTTCATCTTTGGAAGGTTTCTTTTCAG-AATTTCCCTTGGA--AGGATTTCCTAGGAAGCTTGACTTCCTAGGAATGAAAGTACCTCTCTCAAACAAGGCCAGAGGTTCCTTGAGAATGTAATCCCTGACCTTGTTTACTGATTTTGCACTCTGAATGTTTGGGTGGAACCCTTTGATATCAAAGAACCTTGAGTCAGTGATTCTTACCGGTTTCTCTGTCTGGATTAATGCATGTAAATGCATATCTCCATCTCTATGTGCCTCTCGGGCACATATGATATACTTCGGGGTCCAACGACCAACGAGCTCCCAAATCATCTGACAGAGGATTTCTGGATTTTCTGGACAGTGTGGATATGTTAAGAACGTGTTAACGTTCCTGTGTGAGAACTGACGGTTGGATGAGGAGGAGGCCATATCGGACGACTCCGAGC-AGCTTGAGGGATGGCAGGATGGGAGCTCCAAACTCTATATCA-ACCGGTTGCGCCTTCGAAATCCGCCGCTCCCTTGTCTTATAGTGGTTGTAAATGGGCCGGACCGGGCCGGCCCAGCAGGAAAAGAAGGCGCGCACTAATATTACCGCGCCTTCTTTTCCTGCGAGGGCCCGGTAGGGCCCGAGCGATTTGATGTAAAGCTTGGTCCTGCTTTGTATGATTTATCTAAAGCAGCCCATTCTAAAGAAACCGGTCCCGGGC-ACTATAAATTGCCTAACAAGTGCGATTCATTCAT
>GB2-I10
GGATCCACAGAACGCCCTGTATTATCAGCCGCGGGTACCCACAGCAGCTCCGGCATCCGCAGGAGTGCCGTGGAGTCGCGTAGGCGAGGTAGCTATTTTGAGCTTTGTTGCACTGATTTGCTTTTACCTGCTTTACCTTTGGGTGCTGAGAGACCTTATCTTAGTTCTGAAGGCTCGACAAGGCAGATCCACGGAGGAGCTGATATTTGGAGGACAAGCTGTGGATAGGAGCAACCCTATCCCTAATCTACCAGCACCACCAAGTCAGGGCAATCCCGGGCCATTTGTTCCAGGCACGGGATAAGCATTCAGCCATGTCCACGTCCAAGAGGAAGCGGGGAGATGATTCGAATTGGAGTAAGCGGGTGCCTAAGAAGAAGCCCTCTTCAGCTGGGCTGAAGAGGGCTGGAAGCAAGGCCGATAGGCCATCCCTCCAAATCCAGACACTCCAGCATGCTGGGACCACCATGATAACTGTCCCATCCGGAGGAGTATGTGACCTCATCAACACCTATGCCCGAGGATCTGACGAGGGCAACCGCCACACCAGCGAGACTCTCACGTACAAGATCGCCATCGACTACCACTTCGTTGCCGACGCGGCAGCCTGCCGCTACTCCAACACCGGAACCGGTGTAATGTGGCTGGTGTATGACACCACTCCCGGCGGACAAGCTCCGACCCCGCAAACTATATTTGCCTACCCTGACACGCTAAAAGCGTGGCCGGCCACATGGAAGGTGAGCCGGGAGCTGTGTCATCGCTTCGTGGTGAAACGGCGATGGTTGTTCAACATGGAGACCGACGGGCGGATTGGTTCGGACATTCCTCCCTCGAATGCAAGTTGGAAGCCTTGCAAGCGCAACATCTACTTCCACAAGTTCACGAGCGGGTTGGGAGTGAGAACGCAGTGGAAGAATGTAACGGACGGAGGAGTTGGTGCCATCCAGAGAGGAGCGTTGTACATGGTCATTGCCCCCGGCAATGGTCTTACATTTACTGCCCATGGGCAGACCCGTCTGTACTTTAAGAGTGTCGGCAACCAGTAATGAATAAAAACTCC-GTTTTATTATATCTGATGAATGCTCAAAGCTTACATTAATATGTCGTGCGATGGCACGAAAAA-CACACTGGAACGCAGCCCCGGGCTAA-AGACCGGGTCTCAAGAG----ACCCTGCGATACAAAACATCGAAAAAACAAGATCTATATGAATTACACTTCCTCCGTAGGAGGAAGCACAGGGGGAGAATACCACTTCTCCCCTGGCGACATTTTATAAATCATGCAGTTTGCCTCGAAATACTCCATCTGCCCTGGAGTCATTTCCTTCATCCAGTCTTCATCCCAGTTGGTGAGGATGATTGTAGGCTTAGACTTCATCTGAACTTTCTTCTTCTTGCCATATTTTGGATTTACCACGAACTCTTTCTGACAGCCAACTAACTGTTTCCAACAAGGACAGAATTTAAAAGGAATATCATCTACGATGTTGTAGATTGCGTCTTCGTTGTACGAAGACCAATCAACATTATTTTGCCAATAATTATGAAGCCCTAAGCTTCTGGCCCAAGTAGATTTTCCTGTTCGTGTTGGACCGACGATGTAGAGGCTCTGCTTTCTTGTTCCTTCATCTGTTGGCTGGATAATTGATCCATCCATTCAAGGTCAGAGATAGCCTCTTCGAGGGTGTAACAGGTTGGTTGAAGAAGCATGTATGATTCGGGACTAACCTGGAAGATGTTAGGCTGGAGCCAATCTTTGATTGACTCATTACAAAGAAGATCAGGTGAAGAGGGTGGATGAGGACTGATGAACTCTTCCTGAATCTCAGGGAACAATTTATTTGCAGAGTATTCAAAATACTGCAATTTTGTGGCCCAGTCATAGGGGAACTCTTTACGAACCATAGAGAGGTACTCTAGCTTTGAAGTGGAGTGTGAAATAATCTCTCTCATTATTTCATCTTTGGAAGGTTTCTTTTCAG-AATTTCCCTTGGA--AGGATTTCCTAGGAAGCTTGACTTCCTAGGAATGAAAGTACCTCTCTCAAACAAGGCCAGAGGTTCCTTGAGAATGTAATCCCTGACCTTGTTTACTGATTTTGCACTCTGAATGTTTGGGTGGAACCCTTTGATATCAAAGAACCTTGAGTCAGTGATTCTTACCGGTTTCTCTGTCTGGATTAATGCATGTAAATGCATATCTCCATCTCTATGTGCCTCTCGGGCACATATGATATACTTCGGGGTCCAACGACCAACGAGCTCCCAAATCATCTGACAGAGGATTTCTGGATTTTCTGGACAGTGTGGATATGTTAAGAACGTGTTAACGTTCCTGTGTGAGAACTGACGGTTGGATGAGGAGGAGGCCATATCGGACGACTCCGAGC-AGCTTGAGGGATGGCAGGATGGGAGCTCCAAACTCTATATCA-ACCGGTTGCGCCTTCGAAATCCGCCGCTCCCTTGTCTTATAGTGGTTGTAAATGGGCCGGACCGGGCCGGCCCAGCAGGAAAAGAAGGCGCGCACTAATATTACCGCGCCTTCTTTTCCTGCGAGGGCCCGGTAGGGCCCGAGCGATTTGATGTAAAGCTTGGTCCTGCTTTGTATGATTTATCTAAAGCAGCCCATTCTAAAGAAACCGGTCCCGGGC-ACTATAAATTGCCTAACAAGTGCGATTCATTCAT
>GB2-I11
GGATCCACAGAACGCCCTGTATTATCAGCCGCGGGTACCCACAGCAGCTCCGGCATCCGCAGGAGTGCCGTGGAGTCGCGTAGGCGAGGTAGCTATTTTGAGCTTTGTTGCACTGATTTGCTTTTACCTGCTTTACCTTTGGGTGCTGAGAGACCTTATCTTAGTTCTGAAGGCTCGACAAGGCAGATCCACGGAGGAGCTGATATTTGGAGGACAAGCTGTGGATAGGAGCAACCCTATCCCTAATCTACCAGCACCACCAAGTCAGGGCAATCCCGGGCCATTTGTTCCAGGCACGGGATAAGCATTCAGCCATGTCCACGTCCAAGAGGAAGCGGGGAGATGATTCGAATTGGAGTAAGCGGGTGCCTAAGAAGAAGCCCTCTTCAGCTGGGCTGAAGAGGGCTGGAAGCAAGGCCGATAGGCCATCCCTCCAAATCCAGACACTCCAGCATGCTGGGACCACCATGATAACTGTCCCATCCGGAGGAGTATGTGACCTCATCAACACCTATGCCCGAGGATCTGACGAGGGCAACCGCCACACCAGCGAGACTCTCACGTACAAGATCGCCATCGACTACCACTTCGTTGCCGACGCGGCAGCCTGCCGCTACTCCAACACCGGAACCGGTGTAATGTGGCTGGTGTATGACACCACTCCCGGCGGACAAGCTCCGACCCCGCAAACTATATTTGCCTACCCTGACACGCTAAAAGCGTGGCCGGCCACATGGAAGGTGAGCCGGGAGCTGTGTCATCGCTTCGTGGTGAAACGGCGATGGTTGTTCAACATGGAGACCGACGGGCGGATTGGTTCGGACATTCCTCCCTCGAATGCAAGTTGGAAGCCTTGCAAGCGCAACATCTACTTCCACAAGTTCACGAGCGGGTTGGGAGTGAGAACGCAGTGGAAGAATGTAACGGACGGAGGAGTTGGTGCCATCCAGAGAGGAGCGTTGTACATGGTCATTGCCCCCGGCAATGGTCTTACATTTACTGCCCATGGGCAGACCCGTCTGTACTTTAAGAGTGTCGGCAACCAGTAATGAATAAAAACTCC-GTTTTATTATATCTGATGAATGCTCAAAGCTTACATTAATATGTCGTGCGATGGCACGAAAAA-CACACTGGAACGCAGCCCCGGGCTAA-AGACCGGGTCTCAAGAG----ACCCTGCGATACAAAACATCGAAAAAACAAGATCTATATGAATTACACTTCCTCCGTAGGAGGAAGCACAGGGGGAGAATACCACTTCTCCCCTGGCGACATTTTATAAATCATGCAGTTTGCCTCGAAATACTCCATCTGCCCTGGAGTCATTTCCTTCATCCAGTCTTCATCCCAGTTGGTGAGGATGATTGTAGGCTTAGACTTCATCTGAACTTTCTTCTTCTTGCCATATTTTGGATTTACCACGAACTCTTTCTGACAGCCAACTAACTGTTTCCAACAAGGACAGAATTTAAAAGGAATATCATCTACGATGTTGTAGATTGCGTCTTCGTTGTACGAAGACCAATCAACATTATTTTGCCAATAATTATGAAGCCCTAAGCTTCTGGCCCAAGTAGATTTTCCTGTTCGTGTTGGACCGACGATGTAGAGGCTCTGCTTTCTTGTTCCTTCATCTGTTGGCTGGATAATTGATCCATCCATTCAAGGTCAGAGATAGCCTCTTCGAGGGTGTAACAGGTTGGTTGAAGAAGCATGTATGATTCGGGACTAACCTGGAAGATGTTAGGCTGGAGCCAATCTTTGATTGACTCATTACAAAGAAGATCAGGTGAAGAGGGTGGATGAGGACTGATGAACTCTTCCTGAATCTCAGGGAACAATTTATTTGCAGAGTATTCAAAATACTGCAATTTTGTGGCCCAGTCATAGGGGAACTCTTTACGAACCATAGAGAGGTACTCTAGCTTTGAAGTGGAGTGTGAAaTAATCTCTCTCATTATTTCATCTTTGGAAGGTTTCTTTTCAG-AATTTCCCTTGGA--AGGATTTCCTAGGAAGCTTGACTTCCTAGGAATGAAAGTACCTCTCTCAAACAAGGCCAGAGGTTCCTTGAGAATGTAATCCCTGACCTTGTTTACTGATTTTGCACTCTGAATGTTTGGGTGGAACCCTTTGATATCAAAGAACCTTGAGTCAGTGATTCTTACCGGTTTCTCTGTCTGGATTAATGCATGTAAATGCATATCTCCATCTCTATGTGCCTCTCGGGCACATATGATATACTTCGGGGTCCAACGACCAACGAGCTCCCAAATCATCTGACAGAGGATTTCTGGATTTTCTGGACAGTGTGGATATGTTAAGAACGTGTTAACGTTTCTGTGTGAGAACTGACGGTTGGATGAGGAGGAGGCCATATCGGACGACTCCGAGC-AGCTTGAGGGATGGCAGGATGGGAGCTCCAAACTCTATATCA-ACCGGTTGCGCCTTCGAAATCCGCCGCTCCCTTGTCTTGTAGTGGTTGTAAATGGGCCGGACCGGGCCGGCCCAGCAGGAAAAGAAGGCGCGCACTAATATTACCGCGCCTTTTTTTCCTGCGAGGGCCCGGTAGGGCCCGAGCGATTTGATGTAAAGCTTGGTCCTGCTTTGTATGATTTATCTAAAGCAGCCCATTCTAAAGAAACCGGTCCCGGGC-ACTATAAATTGCCTAACAAGTGCGATTCATTCAT
>GB2-I12
GGATCCACAGAACGCCCTGTATTATCAGCCGCGGGTACCCACAGCAGCTCCGGCATCCGCAGGAGTGCCGTGGAGTCGCGTAGGCGAGGTAGCTATTTTGAGCTTTGTTGCACTGATTTGCTTTTACCTGCTTTACCTTTGGGTGCTGAGAGACCTTATCTTAGTTCTGAAGGCTCGACAAGGCAGATCCACGGAGGAGCTGATATTTGGAGGACAAGCTGTGGATAGGAGCAACCCTATCCCTAATCTACCAGCACCACCAAGTCAGGGCAATCCCGGGCCATTTGTTCCAGGCACGGGATAAGCATTCAGCCATGTCCACGTCCAAGAGGAAGCGGGGAGATGATTCGAATTGGAGTAAGCGGGTGCCTAAGAAGAAGCCCTCTTCAGCTGGGCTGAAGAGGGCTGGAAGCAAGGCCGATAGGCCATCCCTCCAAATCCAGACACTCCAGCATGCTGGGACCACCATGATAACTGTCCCATCCGGAGGAGTATGTGACCTCATCAACACCTATGCCCGAGGATCTGACGAGGGCAACCGCCACACCAGCGAGACTCTCACGTACAAGATCGCCATCGACTACCACTTCGTTGCCGACGCGGCAGCCTGCCGCTACTCCAACACCGGAACCGGTGTAATGTGGCTGGTGTATGACACCACTCCCGGCGGACAAGCTCCGACCCCGCAAACTATATTTGCCTACCCTGACACGCTAAAAGCGTGGCCGGCCACATGGAAGGTGAGCCGGGAGCTGTGTCATCGCTTCGTGGTGAAACGGCGATGGTTGTTCAACATGGAGACCGACGGGCGGATTGGTTCGGACATTCCTCCCTCGAATGCAAGTTGGAAGCCTTGCAAGCGCAACATCTACTTCCACAAGTTCACGAGCGGGTTGGGAGTGAGAACGCAGTGGAAGAATGTAACGGACGGAGGAGTTGGTGCCATCCAGAGAGGAGCGTTGTACATGGTCATTGCCCCCGGCAATGGTCTTACATTTACTGCCCATGGGCAGACCCGTCTGTACTTTAAGAGTGTCGGCAACCAGTAATGAATAAAAACTCC-GTTTTATTATATCTGATGAATGCTCAAAGCTTACATTAATATGTCGTGCGATGGCACGAAAAA-CACACTGGAACGCAGCCCCGGGCTAA-AGACCGGGTCTCAAGAG----ACCCTGCGATACAAAACATCGAAAAAACAAGATCTATATGAATTACACTTCCTCCGTAGGAGGAAGCACAGGGGGAGAATACCACTTCTCCCCTGGCGACATTTTATAAATCATGCAGTTTGCCTCGAAATACTCCATCTGCCCTGGAGTCATTTCCTTCATCCAGTCTTCATCCCAGTTGGTGAGGATGATTGTAGGCTTAGACTTCATCTGAACTTTCTTCTTCTTGCCATATTTTGGATTTACCACGAACTCTTTCTGACAGCCAACTAACTGTTTCCAACAAGGACAGAATTTAAAAGGAATATCATCTACGATGTTGTAGATTGCGTCTTCGTTGTACGAAGACCAATCAACATTATTTTGCCAATAATTATGAAGCCCTAAGCTTCTGGCCCAAGTAGATTTTCCTGTTCGTGTTGGACCGACGATGTAGAGGCTCTGCTTTCTTGTTCCTTCATCTGTTGGCTGGATAATTGATCCATCCATTCAAGGTCAGAGATAGCCTCTTCGAGGGTGTAACAGGTTGGTTGAAGAAGCATGTATGATTCGGGACTAACCTGGAAGATGTTAGGCTGGAGCCAATCTTTGATTGACTCATTACAAAGAAGATCAGGTGAAGAGGGTGGATGAGGACTGATGAACTCTTCCTGAATCTCAGGGAACAATTTATTTGCAGAGTATTCAAAATACTGCAATTTTGTGGCCCAGTCATAGGGGAACTCTTTACGAACCATAGAGAGGTACTCTAGCTTTGAAGTGGAGTGTGAAATAATCTCTCTCATTATTTCATCTTTGGAAGGTTTCTTTTCAG-AATTTCCCTTGGA--AGGATTTCCTAGGAAGCTTGACTTCCTAGGAATGAAAGTACCTCTCTCAAACAAGGCCAGAGGTTCCTTGAGAATGTAATCCCTGACCTTGTTTACTGATTTTGCACTCTGAATGTTTGGGTGGAACCCTTTGATATCAAAGAACCTTGAGTCAGTGATTCTTACCGGTTTCTCTGTCTGGATTAATGCATGTAAATGCATATCTCCATCTCTATGTGCCTCTCGGGCACATATGATATACTTCGGGGTCCAACGACCAACGAGCTCCCAAATCATCTGACAGAGGATTTCTGGATTTTCTGGACAGTGTGGATATGTTAAGAACGTGTTAACGTTCCTGTGTGAGAACTGACGGTTGGATGAGGAGGAGGCCATATCGGACGACTCCGAGC-AGCTTGAgGGATGGCAGGATGGGAGCTCCAAACTCTATATCA-ACCGGTTGCGCCTTCGAAATCCGCCGCTCCCTTGTCTTATAGTGGTTGTAAATGGGCCGGACCGGGCCGGCCCAGCAGGAAAAGAAGGCGCGCACTAATATTACCGCGCCTTCTTTTCCTGCGAGGGCCCGGTAGGGCCCGAGCGATTTGATGTAAAGCTTGGTCCTGCTTTGTATGATTTATCTAAAGCAGCCCATTCTAAAGAAACCGGTCCCGGGC-ACTATAAATTGCCTAACAAGTGCGATTCATTCAT
>GB2-I13
GGATCCACAGAACGCCCTGTATTATCAGCCGCGGGTACCCACAGCAGCTCCGGCATCCGCAGGAGTGCCGTGGAGTCGCGTAGGCGAGGTAGCTATTTTGAGCTTTGTTGCACTGATTTGCTTTTACCTGCTTTACCTTTGGGTGCTGAGAGACCTTATCTTAGTTCTGAAGGCTCGACAAGGCAGATCCACGGAGGAGCTGATATTTGGAGGACAAGCTGTGGATAGGAGCAACCCTATCCCTAATCTACCAGCACCACCAAGTCAGGGCAATCCCGGGCCATTTGTTCCAGGCACGGGATAAGCATTCAGCCATGTCCACGTCCAAGAGGAAGCGGGGAGATGATTCGAATTGGAGTAAGCGGGTGCCTAAGAAGAAGCCCTCTTCAGCTGGGCTGAAGAGGGCTGGAAGCAAGGCCGATAGGCCATCCCTCCAAATCCAGACACTCCAGCATGCTGGGACCACCATGATAAATGTCCCATCCGGAGGAGTATGTGACCTCATCAACACCTATGCCCGAGGATCTGACGAGGGCAACCGCCACACCAGCGAGACTCTCACGTACAAGATCGCCATCGACTACCACTTCGTTGCCGACGCGGCAGCCTGCCGCTACTCCAACACCGGAACCGGTGTAATGTGGCTGGTGTATGACACCACTCCCGGCGGACAAGCTCCGACCCCGCAAACTATATTTGCCTACCCTGACACGCTAAAAGCGTGGCCGGCCACATGGAAGGTGAGCCGGGAGCTGTGTCATCGCTTCGTGGTGAAACGGCGATGGTTGTTCAACATGGAGACCGACGGGCGGATTGGTTCGGACATTCCTCCCTCGAATGCAAGTTGGAAGCCTTGCAAGCGCAACATCTACTTCCACAAGTTCACGAGCGGGTTGGGAGTGAGAACGCAGTGGAAGAATGTAACGGACGGAGGAGTTGGTGCCATCCAGAGAGGAGCGTTGTACATGGTCATTGCCCCCGGCAATGGTCTTACATTTACTGCCCATGGGCAGACCCGTCTGTACTTTAAGAGTGTCGGCAACCAGTAATGAATAAAAACTCC-GTTTTATTATATCTGATGAATGCTCAAAGCTTACATTAATATGTCGTGCGATGGCACGAAAAA-CACACTGGAACGCAGCCCCGGGCTAA-AGACCGGGTCTCAAGAG----ACCCTGCGATACAAAACATCGAAAAATCAAGATCTATATGAATTACACTTCCTCCGTAGGAGGAAGCACAGGGGGAGAATACCACTTCTCCCCTGGCGACATTTTATAAATCATGCAGTTTGCCTCGAAATACTCCATCTGCCCTGGAGTCATTTCCTTCATCCAGTCTTCATCCCAGTTGGTGAGGATGATTGTAGGCTTAGACTTCATCTGAACTTTCTTCTTCTTGCCATATTTTGGATTTACCACGAACTCTTTCTGACAGCCAACTAACTGTTTCCAACAAGGACAGAATTTAAAAGGAATATCATCGACGATGTTGTAGATTGCGTCTTCGTTGTACGAAGACCAATCAACATTATTTTGCCAATAATTATGAAGCTCTAAGCTTCTGGCCCAAGTAGATTTTCCTGTTCGTGTTGGACCGACGATGTAGAGGCTCTGCTTTCTTGTTCCTTCATCTGTTGGCTGGATAATTGATCCATCCATTCAAGGTCAGAGATAGCCTCTTCGAGGGTGTAACAGGTTGGTTGAAGAAGCATGTATGATTCGGGACTAACCTGGAAGATGTTAGGCTGGAGCCAATCTTTGATTGACTCATTACAAAGAAGATCAGGTGAAGAGGGTGGATGAGGACTGATGAACTCTTCCTGAATCTCAGGGAACAATTTATTTGCAGAGTATTCAAAATACTGCAATTTTGTGGCCCAGTCATAGGGGAACTCTTTACGAACCATAGAGAGGTACTCTAGCTTTGAAGTGGAGTGTGAAATAATCTCTCTCATTATTTCATCTTTGGAAGGTTTCTTTTCAG-AATTTCCCTTGGA--AGGATTTCCTAGGAAGCTTGACTTCCTAGGAATGAAAGTACCTCTCTCAAACAAGGCCAGAGGTTCCTTGAGAATGTAATCCCTGACCTTGTTTACTGATTTTGCACTCTGAATGTTTGGGTGGAACCCTTTGATATCAAAGAACCTTGAGTCAGTGATTCTTACCGGTTTCTCTGTCTGGATTAATGCATGTAAATGCATATCTCCATCTCTATGTGCCTCTCGGGCACATATGATATACTTCGGGGTCCAACGACCAACGAGCTCCCAAATCATCTGACAGAGGATTTCTGGATTTTCTGGACAGTGTGGATATGTTAAGAACGTGTTAACGTTCCTGTGTGAGAACTGACGGTTGGATGAGGAGGAGGCCATATCGGACGACTCCGAGC-AGCTTGAGGGATGGCAGGATGGGAGCTCCAAACTCTATATCA-ACCGGTTGCGCCTTCGAAATCCGCCGCTCCCTTGTCTTATAGTGGTTGTAAATGGGCCGGACCGGGCCGGCCCAGCAGGAAAAGAAGGCGCGCACTAATATTACCGCGCCTTCTTTTCCTGCGAGGGCCCGGTAGGGCCCGAGCGATTTGATGTAAAGCTTGGTCCTGCTTTGTATGATTTATCTAAAGCAGCCCATTCTAAAGAAACCGGTCCCGGGC-ACTATAAATTGCCTAACAAGTGCGATTCATTCAT
>GB2-I14
GGATCCACAGAACGCCCTGTATTATCAGCCGCGGGTACCCACAGCAGCTCCGGCATCCGCAGGAGTGCCGTGGAGTCGCGTAGGCGAGGTAGCTATTTTGAGCTTTGTTGCACTGATTTGCTTTTACCTGCTTTACCTTTGGGTGCTGAGAGACCTTATCTTAGTTCTGAAGGCTCGACAAGGCAGATCCACGGAGGAGCTGATATTTGGAGGACAAGCTGTGGATAGGAGCAACCCTATCCCTAATCTACCAGCACCACCAAGTCAGGGCAATCCCGGGCCATTTGTTCCAGGCACGGGATAAGCATTCAGCCATGTCCACGTCCAAGAGGAAGCGGGGAGATGATTCGAATTGGAGTAAGCGGGTGCCTAAGAAGAAGCCCTCTTCAGCTGGGCTGAAGAGGGCTGGAAGCAAGGCCGATAGGCCATCCCTCCAAATCCAGACACTCCAGCATGCTGGGACCACCATGATAACTGTCCCATCCGGAGGAGTATGTGACCTCATCAACACCTATGCCCGAGGATCTGACGAGGGCAACCGCCACACCAGCGAGACTCTCACGTACAAGATCGCCATCGACTACCACTTCGTTGCCGACGCGGCAGCCTGCCGCTACTCCAACACCGGAACCGGTGTAATGTGGCTGGTGTATGACACCaCTCCCGGCGGACAAGCTCCGACCCCGCAAACTATATTTGCCTACCCTGACACGCTAAAAGCGTGGCCGGCCACATGGAAGGTGAGCCGGGAGCTGTGTCATCGCTTCGTGGTGAAACGGCGATGGTTGTTCAACATGGAGACCGACGGGCGGATTGGTTCGGACATTCCTCCCTCGAATGCAAGTTGGAAGCCTTGCAAGCGCAACATCTACTTCCACAAGTTCACGAGCGGGTTGGGAGTGAGAACGCAGTGGAAGAATGTAACGGACGGAGGAGTTGGTGCCATCCAGAGAGGAGCGTTGTACATGGTCATTGCCCCCGGCAATGGTCTTACATTTACTGCCCATGGGCAGACCCGTCTGTACTTTAAGAGTGTCGGCAACCAGTAATGAATAAAAACTCC-GTTTTATTATATCTGATGAATGCTCAAAGCTTACATTAATATGTCGTGCGATGGCACGAAAAA-CACACTGGAACGCAGCCCCGGGCTAA-AGACCGGGTCTCAAGAG----ACCCTGCGATACAAAACATCGAAAAAACAAGATCTATATGAATTACACTTCCTCCGTAGGATGAAGCACAGGGGGAGAATACCACTTCTCCCCTGGCGACATTTTATAAATCATGCAGTTTGCCTCGAAATACTCCATCTGCCCTGGAGTCATTTCCTTCATCCAGTCTTCATCCCAGTTGGTGAGGATGATTGTAGGCTTAGACTTCATCTGAACTTTCTTCTTCTTGCCATATTTTGGATTTACCACGAACTCTTTCTGACAGCCAACTAACTGTTTCCAACAAGGACAGAATTTAAAAGGAATATCATCTACGATGTTGTAGATTGCGTCTTCGTTGTACGAAGACCAATCAACATTATTTTGCCAATAATTATGAAGCCCTAAGCTTCTGGCCCAAGTAGATTTTCCTGTTCGTGTTGGACCGACGATGTAGAGGCTCTGCTTTCTTGTTCCTTCATCTGTTGGCTGGATAATTGATCCATCCATTCAAGGTCAGAGATAGCCTCTTCGAGGGTGTAACAGGTTGGTTGAAGAAGCATGTATGATTCGGGACTAACCTGGAAGATGTTAGGCTGGAGCCAATCTTTGATTGACTCATTACAAAGAAGATCAGGTGAAGAGGGTGGATGAGGACTGATGAACTCTTCCTGAATCTCAGGGAACAATTTATTTGCAGAGTATTCAAAATACTGCAATTTTGTGGCCCAGTCATAGGGGAACTCTTTACGAACCATAGAGAGGTACTCTAGCTTTGAAGTGGAGTGTGAAATAATCTCTCTCATTATTTCATCTTTGGAAGGTTTCTTTTCAG-AATTTCCCTTGGA--AGGATTTCCTAGGAAGCTTGACTTCCTAGGAATGAAAGTACCTCTCTCAAACAAAGCCAGAGGTTCCTTGAGAATGTAATCCCTGACCTTGTTTACTGATTTTGCACTCTGAATGTTTGGGTGGAACCCTTTGATATCAAAGAACCTTGAGTCAGTGATTCTTACCGGTTTCTCTGTCTGGATTAATGCATGTAAATGCATATCTCCATCTCTATGTGCCTCTCGGGCACATATGATATACTTCGGGGTCCAACGACCAACGAGCTCCCAAATCATCTGACAGAGGATTTCTGGATTTTCTGGACAGTGTGGATATGTTAAGAACGTGTTAACGTTCCTGTGTGAGAACTGACGGTTGGATGAGGAGGAGGCCATATCGGACGACTCCGAGC-AGCTTGAGGGATGGCAGGATGGGAGCTCCAAACTCTATATCA-ACCGGTTGCGCCTTCGAAATCCGCCGCTCCCTTGTCTTATAGTGGTTGTAAATGGGCCGGACCGGGCCGGCCCAGCAGGAAAAGAAGGCGCGCACTAATATTACCGCGCCTTCTTTTCCTGCGAGGGCCCGGTAGGGCCCGAGCGATTTGATGTAAAGCTTGGTCCTGCTTTGTATGATTTATCTAAAGCAGCCCATTCTAAAAAAACCGGTCCCGGGC-ACTATAAATTGCCTAACAAGTGCGATTCATTCAT
>GB2-I15
GGATCCACAGAACGCCCTGTATTATCAGCCGCGGGTACCCACAGCAGCTCCGGCATCCGCAGGAGTGCCGTGGAGTCGCGTAGGCGAGGTAGCTATTTTGAGCTTTGTTGCACTGATTTGCTTTTACCTGCTTTACCTTTGGGTGCTGAGAGACCTTATCTTAGTTCTGAAGGCTCGACAAGGCAGATCCACGGAGGAGCTGATATTTGGAGGACAAGCTGTGGATAGGAGCAACCCTATCCCTAATCTACCAGCACCACCAAGTCAGGGCAATCCCGGGCCATTTGTTCCAGGCACGGGATAAGCATTCAGCCATGTCCACGTCCAAGAGGAAGCGGGGAGATGATTCGAATTGGAGTAAGCGGGTGCCTAAGAAGAAGCCCTCTTCAGCTGGGCTGAAGAGGGCTGGAAGCAAGGCCGATAGGCCATCCCTCCAAATCCAGACACTCCAGCATGCTGGGACCACCATGATAACTGTCCCATCCGGAGGAGTATGTGACCTCATCAACACCTATGCCCGAGGATCTGACGAGGGCAACCGCCACACCAGCGAGACTCTCACGTACAAGATCGCCATCGACTACCACTTCGTTGCCGACGCGGCAGCCTGCCGCTACTCCAACACCGGAACCGGTGTAATGTGGCTGGTGTATGACACCACTCCCGGCGGACAAGCTCCGACCCCGCAAACTATATTTGCCTACCCTGACACGCTAAAAGCGTGGCCGGCCACATGGAAGGTGAGCCGGGAGCTGTGTCATCGCTTCGTGGTGAAACGGCGATGGTTGTTCAACATGGAGACCGACGGGCGGATTGGTTCGGACATTCCTCCCTCGAATGCAAGTTGGAAGCCTTGCAAGCGCAACATCTACTTCCACAAGTTCACGAGCGGGTTGGGAGTGAGAACGCAGTGGAAGAATGTAACGGACGGAGGAGTTGGTGCCATCCAGAGAGGAGCGTTGTACATGGTCATTGCCCCCGGCAATGGTCTTACATTTACTGCCCATGGGCAGACCCGTCTGTACTTTAAGAGTGTCGGCAACCAGTAATGAATAAAAACTCC-GTTTTATTATATCTGATGAATGCTCAAAGCTTACATTAATATGTCGTGCGATGGCACGAAAAA-CACACTGGAACGCAGCCCCGGGCTAA-AGACCGGGTCTCAAGAG----ACCCTGCGATACAAAACATCGAAAAAACAAGATCTATATGAATTACACTTCCTCCGTAGGAGGAAGCACAGGGGGAGAATACCACTTCTCCCCTGGCGACATTTTATAAATCATGCAGTTTGCCTCGAAATACTCCATCTGCCCTGGAGTCATTTCCTTCATCCAGTCTTCATCCCAGTTGGTGAGGATGATTGTAGGCTTAGACTTCATCTGAACTTTCTTCTTCTTGCCATATTTTGGATTTACCACGAACTCTTTCTGACAGCCAACTAACTGTTTCCAACAAGGACAGAATTTAAAAGGAATATCATCTACGATGTTGTAGATTGCGTCTTCGTTGTACGAAGACCAATCAACATTATTTTGCCAATAATTATGAAGCCCTAAGCTTCTGGCCCAAGTAGATTTTCCTGTTCGTGTTGGACCGACGATGTAGAGGCTCTGCTTTCTTGTTCCTTCATCTGTTGGCTGGATAATTGATCCATCCATTCAAGGTCAGAGATAGCCTCTTCGAGGGTGTAACAGGTTGGTTGAAGAAGCATGTATGATTCGGGACTAACCTGGAAGATGTTAGGCTGGAGCCAATCTTTGATTGACTCATTACAAAGAAGATCAGGTGAAGAGGGTGGATGAGGACTGATGAACTCTTCCTGAATCTCAGGGAACAATTTATTTGCAGAGTATTCAAAATACTGCAATTTTGTGGCCCAGTCATAGGGGAACTCTTTACGAACCATAGAGAGGTACTCTAGCTTTGAAGTGGAGTGTGAAATAATCTCTCTCATTATTTCATCTTTGGAAGGTTTCTTTTCAG-AATTTCCCTTGGA--AGGATTTCCTAGGAAGCTTGACTTCCTAGGAATGAAAGTACCTCTCTCAAACAAGGCCAGAGGTTCCTTGAGAATGTAATCCCTGACCTTGTTTACTGATTTTGCACTCTGAATGTTTGGGTGGAACCCTTTGATATCAAAGAACCTTGAGTCAGTGATTCTTACCGGTTTCTCTGTCTGGATTAATGCATGTAAATGCATATCTCCATCTCTATGTGCCTCTCGGGCACATATGATATACTTCGGGGTCCAACGACCAACGAGCTCCCAAATCATCTGACAGAGGATTTCTGGATTTTCTGGACAGTGTGGATATGTTAAGAACGTGTTAACGTTCCTGTGTGAGAACTGACGGTTGGATGAGGAGGAGGCCATATCGGACGACTCCGAGC-AGCTTGAGGGATGGCAGGATGGGAGCTCCAAACTCTATATCA-ACCGGTTGCGCCTTCGAAATCCGCCGCTCCCTTGTCTTATAGTGGTTGTAAATGGGCCGGACCGGGCCGGCCCAGCAGGAAAAGAAGGCGCGCACTAATATTACCGCGCCTTCTTTTCCTGCGAGGGCCCGGTAGGGCCCGAGCGATTTGATGTAAAGCTTGGTCCTGCTTTGTATGATTTATCTAAAGCAGCCCATTCTAAAGAAACCGGTCCCGGGC-ACTATAAATTGCCTAACAAGTGCGATTCATTCAT
>GB2-I16
GGATCCACAGAACGCCCTGTATTATCAGCCGCGGGTACCCACAGCAGCTCCGGCATCCGCAGGAGTGCCGTGGAGTCGCGTAGGCGAGGTAGCTATTTTGAGCTTTGTTGCACTGATTTGCTTTTACCTGCTTTACCTTTGGGTGCTGAGAGACCTTATCTTAGTTCTGAAGGCTCGACAAGGCAGATCCACGGAGGAGCTGATATTTGGAGGACAAGCTGTGGATAGGAGCAACCCTATCCCTAATCTACCAGCACCACCAAGTCAGGGCAATCCCGGGCCATTTGTTCCAGGCACGGGATAAGCATTCAGCCATGTCCACGTCCAAGAGGAAGCGGGGAGATGATTCGAATTGGAGTAAGCGGGTGCCTAAGAAGAAGCCCTCTTCAGCTGGGCTGAAGAGGGCTGGAAGCAAGGCCGATAGGCCATCCCTCCAAATCCAGACACTCCAGCATGCTGGGACCACCATGATAACTGTCCCATCCGGAGGAGTATGTGACCTCATCAACACCTATGCCCGAGGATCTGACGAGGGCAACCGCCACACCAGCGAGACTCTCACGTACAAGATCGCCATCGACTACCACTTCGTTGCCGACGCGGCAGCCTGCCGCTACTCCAACACCGGAACCGGTGTAATGTGGCTGGTGTATGACACCACTCCCGGCGGACAAGCTCCGACCCCGCAAACTATATTTGCCTACCCTGACACGCTAAAAGCGTGGCCGGCCACATGGAAGGTGAGCCGGGAGCTGTGTCATCGCTTCGTGGTGAAACGGCGATGGTTGTTCAACATGGAGACCGACGGGCGGATTGGTTCGGACATTCCTCCCTCGAATGCAAGTTGGAAGCCTTGCAAGCGCAACATCTACTTCCACAAGTTCACGAGCGGGTTGGGAGTGAGAACGCAGTGGAAGAATGTAACGGACGGAGGAGTTGGTGCCATCCAGAGAGGAGCGTTGTACATGGTCATTGCCCCCGGCAATGGTCTTACATTTACTGCCCATGGGCAGACCCGTCTGTACTTTAAGAGTGTCGGCAACCAGTAATGAATAAAAACTCC-GTTTTATTATATCTGATGAATGCTCAAAGCTTACATTAATATGTCGTGCGATGGCACGAAAAA-CACACTGGAACGCAGCCCCGGGCTAA-AGACCGGGTCTCAAGAG----ACCCTGCGATACAAAACATCGAAAAAACAAGATCTATATGAATTACACTTCCTCCGTAGGAGGAAGCACAGGGGGAGAATACCACTTCTCCCCTGGCGACATTTTATAAATCATGCAGTTTGCCTCGAAATACTCCATCTGCCCTGGAGTCATTTCCTTCATCCAGTCTTCATCCCAGTTGGTGAGGATGATTGTAGGCTTAGACTTCATCTGAACTTTCTTCTTCTTGCCATATTTTGGATTTACCACGAACTCTTTCTGACAGCCAACTAACTGTTTCCAACAAGGACAGAATTTAAAAGGAATATCATCTACGATGTTGTAGATTGCGTCTTCGTTGTACGAAGACCAATCAACATTATTTTGCCAATAATTATGAAGCCCTAAGCTTCTGGCCCAAGTAGATTTTCCTGTTCGTGTTGGACCGACGATGTAGAGGCTCTGCTTTCTTGTTCCTTCATCTGTTGGCTGGATAATTGATCCATCCATTCAAGGTCAGAGATAGCCTCTTCGAGGGTGTAACAGGTTGGTTGAAGAAGCATGTATGATTCGGGACTAACCTGGAAGATGTTAGGCTGGAGCCAATCTTTGATTGACTCATTACAAAGAAGATCAGGTGAAGAGGGTGGATGAGGACTGATGAACTCTTCCTGAATCTCAGGGAACAATTTATTTGCAGAGTATTCAAAATACTGCAATTTTGTGGCCCAGTCATAGGGGAACTCTTTACGAACCATAGAGAGGTACTCTAGCTTTGAAGTGGAGTGTGAAATAATCTCTCTCATTATTTCATCTTTGGAAGGTTTCTTTTCAG-AATTTCCCTTGGA--AGGATTTCCTAGGAAGCTTGACTTCCTAGGAATGAAAGTACCTCTCTCAAACAAGGCCAGAGGTTCCTTGAGAATGTAATCCCTGACCTTGTTTACTGATTTTGCACTCTGAATGTTTGGGTGGAACCCTTTGATATCAAAGAACCTTGAGTCAGTGATTCTTACCGGTTTCTCTGTCTGGATTAATGCATGTAAATGCATATCTCCATCTCTATGTGCCTCTCGGGCACATATGATATACTTCGGGGTCCAACGACCAACGAGCTCCCAAATCATCTGACAGAGGATTTCTGGATTTTCTGGACAGTGTGGATATGTTAAGAACGTGTTAACGTTCCTGTGTGAGAACTGACGGTTGGATGAGGAGGAGGCCATATCGGACGACTCCGAGC-AGCTTGAGGGATGGCAGGATGGGAGCTCCAAACTCTATATCA-ACCGGTTGCGCCTTCGAAATCCGCCGCTCCCTTGTCTTATAGTGGTTGTAAATGGGCCGGACCGGGCCGGCCCAGCAGGAAAAGAAGGCGCGCACTAATATTACCGCGCCTTCTTTTCCTGCGAGGGCCCGGTAGGGCCCGAGCGATTTGATGTAAAGCTTGGTCCTGCTTTGTATGATTTATCTAAAGCAGCCCATTCTAAAGAAACCGGTCCCGGGC-ACTATAAATTGCCTAACAAGTGCGATTCATTCAT
>GB2-I17
GGATCCACAGAACGCCCTGTATTATCAGCCGCGGGTACCCACAGCAGCTCCGGCATCCGCAGGAGTGCCGTGGAGTCGCGTAGGCGAGGTAGCTATTTTGAGCTTTGTTGCACTGATTTGCTTTTACCTGCTTTACCTTTGGGTGCTGAGAGACCTTATCTTAGTTCTGAAGGCTCGACAAGGCAGATCCACGGAGGAGCTGATATTTGGAGGACAAGCTGTGGATAGGAGCAACCCTATCCCTAATCTACCAGCACCACCAAGTCAGGGCAATCCCGGGCCATTTGTTCCAGGCACGGGATAAGCATTCAGCCATGTCCACGTCCAAGAGGAAGCGGGGAGATGATTCGAATTGGAGTAAGCGGGTGCCTAAGAAGAAGCCCTCTTCAGCTGGGCTGAAGAGGGCTGGAAGCAAGGCCGATAGGCCATCCCTCCAAATCCAGACACTCCAGCATGCTGGGACCACCATGATAACTGTCCCATCCGGAGGAGTATGTGACCTCATCAACACCTATGCCCGAGGATCTGACGAGGGCAACCGCCACACCAGCGAGACTCTCACGTACAAGATCGCCATCGACTACCACTTCGTTGCCGACGCGGCAGCCTGCCGCTACTCCAACACCGGAACCGGTGTAATGTGGCTGGTGTATGACACCACTCCCGGCGGACAAGCTCCGACCCCGCAAACTATATTTGCCTACCCTGACACGCTAAAAGCGTGGCCGGCCACATGGAAGGTGAGCCGGGAGCTGTGTCATCGCTTCGTGGTGAAACGGCGATGGTTGTTCAACATGGAGACCGACGGGCGGATTGGTTCGGACATTCCTCCCTCGAATGCAAGTTGGAAGCCTTGCAAGCGCAACATCTACTTCCACAAGTTCACGAGCGGGTTGGGAGTGAGAACGCAGTGGAAGAATGTAACGGACGGAGGAGTTGGTGCCATCCAGAGAGGAGCGTTGTACATGGTCATTGCCCCCGGCAATGGTCTTACATTTACTGCCCATGGGCAGACCCGTCTGTACTTTAAGAGTGTCGGCAACCAGTAATGAATAAAAACTCC-GTTTTATTATATCTGATGAATGCTCAAAGCTTACATTAATATGTCGTGCGATGGCACGAAAAA-CACACTGGAACGCAGCCCCGGGCTAA-AGACCGGGTCTCAAGAG----ACCCTGCGATACAAAACATCGAAAAAACAAGATCTATATGAATTACACTTCCTCCGTAGGAGGAAGCACAGGGGGAGAATACCACTTCTCCCCTGGCGACATTTTATAAATCATGCAGTTTGCCTCGAAATACTCCATCTGCCCTGGAGTCATTTCCTTCATCCAGTCTTCATCCCAGTTGGTGAGGATGATTGTAGGCTTAGACTTCATCTGAACTTTCTTCTTCTTGCCATATTTTGGATTTACCACGAACTCTTTCTGACAGCCAACTAACTGTTTCCAACAAGGACAGAATTTAAAAGGAATATCATCTACGATGTTGTAGATTGCGTCTTCGTTGTACGAAGACCAATCAACATTATTTTGCCAATAATTATGAAGCCCTAAGCTTCTGGCCCAAGTAGATTTTCCTGTTCGTGTTGGACCGACGATGTAGAGGCTCTGCTTTCTTGTTCCTTCATCTGTTGGCTGGATAATTGATCCATCCATTCAAGGTCAGAGATAGCCTCTTCGAGGGTGTAACAGGTTGGTTGAAGAAGCATGTATGATTCGGGACTAACCTGGAAGATGTTAGGCTGGAGCCAATCTTTGATTGACTCATTACAAAGAAGATCAGGTGAAGAGGGTGGATGAGGACTGATGAACTCTTCCTGAATCTCAGGGAACAATTTATTTGCAGAGTATTCAAAATACTGCAATTTTGTGGCCCAGTCATAGGGGAACTCTTTACGAACCATAGAGAGGTACTCTAGCTTTGAAGTGGAGTGTGAAATAATCTCTCTCATTATTTCATCTTTGGAAGGTTTCTTTTCAG-AATTTCCCTTGGA--AGGATTTCCTAGGAAGCTTGACTTCCTAGGAATGAAAGTACCTCTCTCAAACAAGGCCAGAGGTTCCTTGAGAATGTAATCCCTGACCTTGTTTACTGATTTTGCACTCTGAATGTTTGGGTGGAACCCTTTGATATCAAAGAACCTTGAGTCAGTGATTCTTACCGGTTTCTCTGTCTGGATTAATGCATGTAAATGCATATCTCCATCTCTATGTGCCTCTCGGGCACATATGATATACTTCGGGGTCCAACGACCAACGAGCTCCCAAATCATCTGACAGAGGATTTCTGGATTTTCTGGACAGTGTGGATATGTTAAGAACGTGTTAACGTTCCTGTGTGAGAACTGACGGTTGGATGAGGAGGAGGCCATATCGGACGACTCCGAGC-AGCTTGAGGGATGGCAGGATGGGAGCTCCAAACTCTATATCA-ACCGGTTGCGCCTTCGAAATCCGCCGCTCCCTTGTCTTATAGTGGTTGTAAATGGGCCGGACCGGGCCGGCCCAGCAGGAAAAGAAGGCGCGCACTAATATTACCGCGCCTTCTTTTCCTGCGAGGGCCCGGTAGGGCCCGAGCGATTTGATGTAAAGCTTGGTCCTGCTTTGTATGATTTATCTAAAGCAGCCCATTCTAAAGAAACCGGTCCCGGGC-ACTATAAATTGCCTAACAAGTGCGATTCATTCAT
>GB2-I18
GGATCCACAGAACGCCCTGTATTATCAGCCGCGGGTACCCACAGCAGCTCCGGCATCCGCAGGAGTGCCGTGGAGTCGCGTAGGCGAGGTAGCTATTTTGAGCTTTGTTGCACTGATTTGCTTTTACCTGCTTTACCTTTGGGTGCTGAGAGACCTTATCTTAGTTCTGAAGGCTCGACAAGGCAGATCCACGGAGGAGCTGATATTTGGAGGACAAGCTGTGGATAGGAGCAACCCTATCCCTAATCTACCAGCACCACCAAGTCAGGGCAATCCCGGGCCATTTGTTCCAGGCACGGGATAAGCATTCAGCCATGTCCACGTCCAAGAGGAAGCGGGGAGATGATTCGAATTGGAGTAAGCGGGTGCCTAAGAAGAAGCCCTCTTCAGCTGGGCTGAAGAGGGCTGGAAGCAAGGCCGATAGGCCATCCCTCCAAATCCAGACACTCCAGCATGCTGGGACCACCATGATAACTGTCCCATCCGGAGGAGTATGTGACCTCATCAACACCTATGCCCGAGGATCTGACGAGGGCAACCGCCACACCAGCGAGACTCTCACGTACAAGATCGCCATCGACTACCACTTCGTTGCCGACGCGGCAGCCTGCCGCTACTCCAACACCGGAACCGGTGTAATGTGGCTGGTGTATGACACCACTCCCGGCGGACAAGCTCCGACCCCGCAAACTATATTTGCCTACCCTGACACGCTAAAAGCGTGGCCGGCCACATGGAAGGTGAGCCGGGAGCTGTGTCATCGCTTCGTGGTGAAACGGCGATGGTTGTTCAACATGGAGACCGACGGGCGGATTGGTTCGGACATTCCTCCCTCGAATGCAAGTTGGAAGCCTTGCAAGCGCAACATCTACTTCCACAAGTTCACGAGCGGGTTGGGAGTGAGAACGCAGTGGAAGAATGTAACGGACGGAGGAGTTGGTGCCATCCAGAGAGGAGCGTTGTACATGGTCATTGCCCCCGGCAATGGTCTTACATTTACTGCCCATGGGCAGACCCGTCTGTACTTTAAGAGTGTCGGCAACCAGTAATGAATAAAAACTCC-GTTTTATTATATCTGATGAATGCTCAAAGCTTACATTAATATGTCGTGCGATGGCACGAAAAA-CACACTGGAACGCAGCCCCGGGCTAA-AGACCGGGTCTCAAGAG----ACCCTGCGATACAAAACATCGAAAAAACAAGATCTATATGAATTACACTTCCTCCGTAGGAGGAAGCACAGGGGGAGAATACCACTTCTCCCCTGGCGACATTTTATAAATCATGCAGTTTGCCTCGAAATACTCCATCTGCCCTGGAGTCATTTCCTTCATCCAGTCTTCATCCCAGTTGGTGAGGATGATTGTAGGCTTAGACTTCATCTGAACTTTCTTCTTCTTGCCATATTTTGGATTTACCACGAACTCTTTCTGACAGCCAACTAACTGTTTCCAACAAGGACAGAATTTAAAAGGAATATCATCTACGATGTTGTAGATTGCGTCTTCGTTGTACGAAGACCAATCAACATTATTTTGCCAATAATTATGAAGCCCTAAGCTTCTGGCCCAAGTAGATTTTCCTGTTCGTGTTGGACCGACGATGTAGAGGCTCTGCTTTCTTGTTCCTTCATCTGTTGGCTGGATAATTGATCCATCCATTCAAGGTCAGAGATAGCCTCTTCGAGGGTGTAACAGGTTGGTTGAAGAAGCATGTATGATTCGGGACTAACCTGGAAGATGTTAGGCTGGAGCCAATCTTTGATTGACTCATTACAAAGAAGATCAGGTGAAGAGGGTGGATGAGGACTGATGAACTCTTCCTGAATCTCAGGGAACAATTTATTTGCAGAGTATTCAAAATACTGCAATTTTGTGGCCCAGTCATAGGGGAACTCTTTACGAACCATAGAGAGGTACTCTAGCTTTGAAGTGGAGTGTGAAATAATCTCTCTCATTATTTCATCTTTGGAAGGTTTCTTTTCAG-AATTTCCCTTGGA--AGGATTTCCTAGGAAGCTTGACTTCCTAGGAATGAAAGTACCTCTCTCAAACAAGGCCAGAGGTTCCTTGAGAATGTAATCCCTGACCTTGTTTACTGATTTTGCACTCTGAATGTTTGGGTGGAACCCTTTGATATCAAAGAACCTTGAGTCAGTGATTCTTACCGGTTTCTCTGTCTGGATTAATGCATGTAAATGCATATCTCCATCTCTATGTGCCTCTCGGGCACATATGATATACTTCGGGGTCCAACGACCAACGAGCTCCCAAATCATCTGACAGAGGATTTCTGGATTTTCTGGACAGTGTGGATATGTTAAGAACGTGTTAACGTTCCTGTGTGAGAACTGACGGTTGGATGAGGAGGAGGCCATATCGGACGACTCCGAGC-AGCTTGAGGGATGGCAGGATGGGAGCTCCAAACTCTATATCA-ACCGGTTGCGCCTTCGAAATCCGCCGCTCCCTTGTCTTATAGTGGTTGTAAATGGGCCGGACCGGGCCGGCCCAGCAGGAAAAGAAGGCGCGCACTAATATTACCGCTCCTTCTTTTCCTGCGAGGGCCCGGTAGGGCCCGAGCGATTTGATGTAAAGCTTGGTCCTGCTTTGTATGATTTATCTAAAGCAGCCCATTCTAAAGAAACCGGTCCCGGGC-ACTATAAATTGCCTAACAAGTGCGATTCATTCAT
>GB2-I2
GGATCCACAGAACGCCCTGTATTATCAGCCGCGGGTACCCACAGCAGCTCCGGCATCCGCAGGAGTGCCGTGGAGTCGCGTAGGCGAGGTAGCTATTTTGAGCTTTGTTGCACTGATTTGCTTTTACCTGCTTTACCTTTGGGTGCTGAGAGACCTTATCTTAGTTCTGAAGGCTCGACAAGGCAGATCCACGGAGGAGCTGATATTTGGAGGACAAGCTGTGGATAGGAGCAACCCTATCCCTAATCTACCAGCACCACCAAGTCAGGGCAATCCCGGGCCATTTGTTCCAGGCACGGGATAAGCATTCAGCCATGTCCACGTCCAAGAGGAAGCGGGGAGATGATTCGAATTGGAGTAAGCGGGTGCCTAAGAAGAAGCCCTCTTCAGCTGGGCTGAAGAGGGCTGGAAGCAAGGCCGATAGGCCATCCCTCCAAATCCAGACACTCCAGCATGCTGGGACCACCATGATAACTGTCCCATCCGGAGGAGTATGTGACCTCATCAACACCTATGCCCGAGGATCTGACGAGGGCAACCGCCACACCAGCGAGACTCTCACGTACAAGATCGCCATCGACTACCACTTCGTTGCCGACGCGGCAGCCTGCCGCTACTCCAACACCGGAACCGGTGTAATGTGGCTGGTGTATGACACCACTCCCGGCGGACAAGCTCCGACCCCGCAAACTATATTTGCCTACCCTGACACGCTAAAAGCGTGGCCGGCCACATGGAAGGTGAGCCGGGAGCTGTGTCATCGCTTCGTGGTGAAACGGCGATGGTTGTTCAACATGGAGACCGACGGGCGGATTGGTTCGGACATTCCTCCCTCGAATGCAAGTTGGAAGCCTTGCAAGCGCAACATCTACTTCCACAAGTTCACGAGCGGGTTGGGAGTGAGAACGCAGTGGAAGAATGTAACGGACGGAGGAGTTGGTGCCATCCAGAGAGGAGCGTTGTACATGGTCATTGCCCCCGGCAATGGTCTTACATTTACTGCCCATGGGCAGACCCGTCTGTACTTTAAGAGTGTCGGCAACCAGTAATGAATAAAAACTCC-GTTTTATTATATCTGATGAATGCTCAAAGCTTACATTAATATGTCGTGCGATGGCACGAAAAA-CACACTGGAACGCAGCCCCGGGCTAA-AGACCGGGTCTCAAGAG----ACCCTGCGATACAAAACATCGAAAAAACAAGATCTATATGAATTACACTTCCTCCGTAGGAGGAAGCACAGGGGGAGAATACCACTTCTCCCCTGGCGACATTTTATAAATCATGCAGTTTGCCTCGAAATACTCCATCTGCCCTGGAGTCATTTCCTTCATCCAGTCTTCATCCCAGTTGGTGAGGATGATTGTAGGCTTAGACTTCATCTGAACTTTCTTCTTCTTGCCATATTTTGGATTTACCACGAACTCTTTCTGACAGCCAACTAACTGTTTCCAACAAGGACAGAATTTAAAAGGAATATCATCTACGATGTTGTAGATTGCGTCTTCGTTGTACGAAGACCAATCAACATTATTTTGCCAATAATTATGAAGCCCTAAGCTTCTGGCCCAAGTAGATTTTCCTGTTCGTGTTGGACCGACGATGTAGAGGCTCTGCTTTCTTGTTCCTTCATCTGTTGGCTGGATAATTGATCCATCCATTCAAGGTCAGAGATAGCCTCTTCGAGGGTGTAACAGGTTGGTTGAAGAAGCATGTATGATTCGGGACTAACCTGGAAGATGTTAGGCTGGAGCCAATCTTTGATTGACTCATTACAAAGAAGATCAGGTGAAGAGGGTGGATGAGGACTGATGAACTCTTCCTGAATCTCAGGGAACAATTTATTTGCAGAGTATTCAAAATACTGCAATTTTGTGGCCCAGTCATAGGGGAACTCTTTACGAACCATAGAGAGGTACTCTAGCTTTGAAGTGGAGTGTGAAATAATCTCTCTCATTATTTCATCTTTGGAAGGTTTCTTTTCAG-AATTTCCCTTGGA--AGGATTTCCTAGGAAGCTTGACTTCCTAGGAATGAAAGTACCTCTCTCAAACAAGGCCAGAGGTTCCTTGAGAATGTAATCCCTGACCTTGTTTACTGATTTTGCACTCTGAATGTTTGGGTGGAACCCTTTGATATCAAAGAACCTTGAGTCAGTGATTCTTACCGGTTTCTCTGTCTGGATTAATGCATGTAAATGCATATCTCCATCTCTATGTGCCTCTCGGGCACATATGATATACTTCGGGGTCCAACGACCAACGAGCTCCCAAATCATCTGACAGAGGATTTCTGGATTTTCTGGACAGTGTGGATATGTTAAGAACGTGTTAACGTTCCTGTGTGAGAACTGACGGTTGGATGAGGAGGAGGCCATATCGGACGACTCCGAGC-AGCTTGAGGGATGGCAGGATGGGAGCTCCAAACTCTATATCA-ACCGGTTGCGCCTTCGAAATCCGCCGCTCCCTTGTCTTATAGTGGTTGTAAATGGGCCGGACCGGGCCGGCCCAGCAGGAAAAGAAGGCGCGCACTAATATTACCGCGCCTTCTTTTCCTGCGAGGGCCCGGTAGGGCCCGAGCGATTTGATGTAAAGCTTGGTCCTGCTTTGTATGATTTATCTAAAGCAGCCCATTCTAAAGAAACCGGTCCCGGGC-ACTATAAATTGCCTAACAAGTGCGATTCATTCAT
>GB2-I3
GGATCCACAGAACGCCCTGTATTATCAGCCGCGGGTACCCACAGCAGCTCCGGCATCCGCAGGAGTGCCGTGGAGTCGCGTAGGCGAGGTAGCTATTTTGAGCTTTGTTGCACTGATTTGCTTTTACCTGCTTTACCTTTGGGTGCTGAGAGACCTTATCTTAGTTCTGAAGGCTCGACAAGGCAGATCCACGGAGGAGCTGATATTTGGAGGACAAGCTGTGGATAGGAGCAACCCTATCCCTAATCTACCAGCACCACCAAGTCAGGGCAATCCCGGGCCATTTGTTCCAGGCACGGGATAAGCATTCAGCCATGTCCACGTCCAAGAGGAAGCGGGGAGATGATTCGAATTGGAGTAAGCGGGTGCCTAAGAAGAAGCCCTCTTCAGCTGGGCTGAAGAGGGCTGGAAGCAAGGCCGATAGGCCATCCCTCCAAATCCAGACACTCCAGCATGCTGGGACCACCATGATAACTGTCCCATCCGGAGGAGTATGTGACCTCATCAACACCTATGCCCGAGGATCTGACGAGGGCAACCGCCACACCAGCGAGACTCTCACGTACAAGATCGCCATCGACTACCACTTCGTTGCCGACGCGGCAGCCTGCCGCTACTCCAACACCGGAACCGGTGTAATGTGGCTGGTGTATGACACCACTCCCGGCGGACAAGCTCCGACCCCGCAAACTATATTTGCCTACCCTGACACGCTAAAAGCGTGGCCGGCCACATGGAAGGTGAGCCGGGAGCTGTGTCATCGCTTCGTGGTGAAACGGCGATGGTTGTTCAACATGGAGACCGACGGGCGGATTGGTTCGGACATTCCTCCCTCGAATGCAAGTTGGAAGCCTTGCAAGCGCAACATCTACTTCCACAAGTTCACGAGCGGGTTGGGAGTGAGAACGCAGTGGAAGAATGTAACGGACGGAGGAGTTGGTGCCATCCAGAGAGGAGCGTTGTACATGGTCATTGCCCCCGGCAATGGTCTTACATTTACTGCCCATGGGCAGACCCGTCTGTACTTTAAGAGTGTCGGCAACCAGTAATGAATAAAAACTCC-GTTTTATTATATCTGATGAATGCTCAAAGCTTACATTAATATGTCGTGCGATGGCACGAAAAA-CACACTGGAACGCAGCCCCGGGCTAA-AGACCGGGTCTCAAGAG----ACCCTGCGATACAAAACATCGAAAAAACAAGATCTATATGAATTACACTTCCTCCGTAGGAGGAAGCACAGGGGGAGAATACCACTTCTCCCCTGGCGACATTTTATAAATCATGCAGTTTGCCTCGAAATACTCCATCTGCCCTGGAGTCATTTCCTTCATCCAGTCTTCATCCCAGTTGGTGAGGATGATTGTAGGCTTAGACTTCATCTGAACTTTCTTCTTCTTGCCATATTTTGGATTTACCACGAACTCTTTCTGACAGCCAACTAACTGTTTCCAACAAGGACAGAATTTAAAAGGAATATCATCTACGATGTTGTAGATTGCGTCTTCGTTGTACGAAGACCAATCAACATTATTTTGCCAATAATTATGAAGCCCTAAGCTTCTGGCCCAAGTAGATTTTCCTGTTCGTGTTGGACCGACGATGTAGAGGCTCTGCTTTCTTGTTCCTTCATCTGTTGGCTGGATAATTGATCCATCCATTCAAGGTCAGAGATAGCCTCTTCGAGGGTGTAACAGGTTGGTTGAAGAAGCATGTATGATTCGGGACTAACCTGGAAGATGTTAGGCTGGAGCCAATCTTTGATTGACTCATTACAAAGAAGATCAGGTGAAGAGGGTGGATGAGGACTGATGAACTCTTCCTGAATCTCAGGGAACAATTTATTTGCAGAGTATTCAAAATACTGCAATTTTGTGGCCCAGTCATAGGGGAACTCTTTACGAACCATAGAGAGGTACTCTAGCTTTGAAGTGGAGTGTGAAATAATCTCTCTCATTATTTCATCTTTGGAAGGTTTCTTTTCAG-AATTTCCCTTGGA--AGGATTTCCTAGGAAGCTTGACTTCCTAGGAATGAAAGTACCTCTCTCAAACAAGGCCAGAGGTTCCTTGAGAATGTAATCCCTGACCTTGTTTACTGATTTTGCACTCTGAATGTTTGGGTGGAACCCTTTGATATCAAAGAACCTTGAGTCAGTGATTCTTACCGGTTTCTCTGTCTGGATTAATGCATGTAAATGCATATCTCCATCTCTATGTGCCTCTCGGGCACATATGATATACTTCGGGGTCCAACGACCAACGAGCTCCCAAATCATCTGACAGAGGATTTCTGGATTTTCTGGACAGTGTGGATATGTTAAGAACGTGTTAACGTTCCTGTGTGAGAACTGACGGTTGGATGAGGAGGAGGCCATATCGGACGACTCCGAGC-AGCTTGAGGGATGGCAGGATGGGAGCTCCAAACTCTATATCA-ACCGGTTGCGCCTTCGAAATCCGCCGCTCCCTTGTCTTATAGTGGTTGTAAATGGGCCGGACCGGGCCGGCCCAGCAGGAAAAGAAGGCGCGCACTAATATTACCGCGCCTTCTTTTCCTGCGAGGGCCCGGTAGGGCCCGAGCGATTTGATGTAAAGCTTGGTCCTGCTTTGTATGATTTATCTAAAGCAGCCCATTCTAAAGAAACCGGTCCCGGGC-ACTATAAATTGCCTAACAAGTGCGATTCATTCAT
>GB2-I4
GGATCCACAGAACGCCCTGTATTATCAGCCGCGGGTACCCACAGCAGCTCCGGCATCCGCAGGAGTGCCGTGGAGTCGCGTAGGCGAGGTAGCTATTTTGAGCTTTGTTGCACTGATTTGCTTTTACCTGCTTTACCTTTGGGTGCTGAGAGACCTTATCTTAGTTCTGAAGGCTCGACAAGGCAGATCCACGGAGGAGCTGATATTTGGAGGACAAGCTGTGGATAGGAGCAACCCTATCCCTAATCTACCAGCACCACCAAGTCAGGGCAATCCCGGGCCATTTGTTCCAGGCACGGGATAAGCATTCAGCCATGTCCACGTCCAAGAGGAAGCGGGGAGATGATTCGAATTGGAGTAAGCGGGTGCCTAAGAAGAAGCCCTCTTCAGCTGGGCTGAAGAGGGCTGGAAGCAAGGCCGATAGGCCATCCCTCCAAATCCAGACACTCCAGCATGCTGGGACCACCATGATAACTGTCCCATCCGGAGGAGTATGTGACCTCATCAACACCTATGCCCGAGGATCTGACGAGGGCAACCGCCACACCAGCGAGACTCTCACGTACAAGATCGCCATCGACTACCACTTCGTTGCCGACGCGGCAGCCTGCCGCTACTCCAACACCGGAACCGGTGTAATGTGGCTGGTGTATGACACCACTCCCGGCGGACAAGCTCCGACCCCGCAAACTATATTTGCCTACCCTGACACGCTAAAAGCGTGGCCGGCCACATGGAAGGTGAGCCGGGAGCTGTGTCATCGCTTCGTGGTGAAACGGCGATGGTTGTTCAACATGGAGACCGACGGGCGGATTGGTTCGGACATTCCTCCCTCGAATGCAAGTTGGAAGCCTTGCAAGCGCAACATCTACTTCCACAAGTTCACGAGCGGGTTGGGAGTGAGAACGCAGTGGAAGAATGTAACGGACGGAGGAGTTGGTGCCATCCAGAGAGGAGCGTTGTACATGGTCATTGCCCCCGGCAATGGTCTTACATTTACTGCCCATGGGCAGACCCGTCTGTACTTTAAGAGTGTCGGCAACCAGTAATGAATAAAAACTCC-GTTTTATTATATCTGATGAATGCTCAAAGCTTACATTAATATGTCGTGCGATGGCACGAAAAA-CACACTGGAACGCAGCCCCGGGCTAA-AGACCGGGTCTCAAGAG----ACCCTGCGATACAAAACATCGAAAAAACAAGATCTATATGAATTACACTTCCTCCGTAGGAGGAAGCACAGGGGGAGAATACCACTTCTCCCCTGGCGACATTTTATAAATCATGCAGTTTGCCTCGAAATACTCCATCTGCCCTGGAGTCATTTCCTTCATCCAGTCTTCATCCCAGTTGGTGAGGATGATTGTAGGCTTAGACTTCATCTGAACTTTCTTCTTCTTGCCATATTTTGGATTTACCACGAACTCTTTCTGACAGCCAACTAACTGTTTCCAACAAGGACAGAATTTAAAAGGAATATCATCTACGATGTTGTAGATTGCGTCTTCGTTGTACGAAGACCAATCAACATTATTTTGCCAATAATTATGAAGCCCTAAGCTTCTGGCCCAAGTAGATTTTCCTGTTCGTGTTGGACCGACGATGTAGAGGCTCTGCTTTCTTGTTCCTTCATCTGTTGGCTGGATAATTGATCCATCCATTCAAGGTCAGAGATAGCCTCTTCGAGGGTGTAACAGGTTGGTTGAAGAAGCATGTATGATTCGGGACTAACCTGGAAGATGTTAGGCTGGAGCCAATCTTTGATTGACTCATTACAAAGAAGATCAGGTGAAGAGGGTGGATGAGGACTGATGAACTCTTCCTGAATCTCAGGGAACAATTTATTTGCAGAGTATTCAAAATACTGCAATTTTGTGGCCCAGTCATAGGGGAACTCTTTACGAACCATAGAGAGGTACTCTAGCTTTGAAGTGGAGTGTGAAATAATCTCTCTCATTATTTCATCTTTGGAAGGTTTCTTTTCAG-AATTTCCCTTGGA--AGGATTTCCTAGGAAGCTTGACTTCCTAGGAATGAAAGTACCTCTCTCAAACAAGGCCAGAGGTTCCTTGAGAATGTAATCCCTGACCTTGTTTACTGATTTTGCACTCTGAATGTTTGGGTGGAACCCTTTGATATCAAAGAACCTTGAGTCAGTGATTCTTACCGGTTTCTCTGTCTGGATTAATGCATGTAAATGCATATCTCCATCTCTATGTGCCTCTCGGGCACATATGATATACTTCGGGGTCCAACGACCAACGAGCTCCCAAATCATCTGACAGAGGATTTCTGGATTTTCTGGACAGTGTGGATATGTTAAGAACGTGTTAACGTTCCTGTGTGAGAACTGACGGTTGGATGAGGAGGAGGCCATATCGGACGACTCCGAGC-AGCTTGAGGGATGGCAGGATGGGAGCTCCAAACTCTATATCA-ACCGGTTGCGCCTTCGAAATCCGCCGCTCCCTTGTCTTATAGTGGTTGTAAATGGGCCGGACCGGGCCGGCCCAGCAGGAAAAGAAGGCGCGCACTAATATTACCGCGCCTTCTTTTCCTGCGAGGGCCCGGTAGGGCCCGAGCGATTTGATGTAAAGCTTGGTCCTGCTTTGTATGATTTATCTAAAGCAGCCCATTCTAAAGAAACCGGTCCCGGGC-ACTATAAATTGCCTAACAAGTGCGATTCATTCAT
>GB2-I5
GGATCCACAGAACGCCCTGTATTATCAGCCGCGGGTACCCACAGCAGCTCCGGCATCCGCAGGAGTGCCGTGGAGTCGCGTAGGCGAGGTAGCTATTTTGAGCTTTGTTGCACTGATTTGCTTTTACCTGCTTTACCTTTGGGTGCTGAGAGACCTTATCTTAGTTCTGAAGGCTCGACAAGGCAGATCCACGGAGGAGCTGATATTTGGAGGACAAGCTGTGGATAGGAGCAACCCTATCCCTAATCTACCAGCACCACCAAGTCAGGGCAATCCCGGGCCATTTGTTCCAGGCACGGGATAAGCATTCAGCCATGTCCACGTCCAAGAGGAAGCGGGGAGATGATTCGAATTGGAGTAAGCGGGTGCCTAAGAAGAAGCCCTCTTCAGCTGGGCTGAAGAGGGCTGGAAGCAAGGCCGATAGGCCATCCCTCCAAATCCAGACACTCCAGCATGCTGGGACCACCATGATAACTGTCCCATCCGGAGGAGTATGTGACCTCATCAACACCTATGCCCGAGGATCTGACGAGGGCAACCGCCACACCAGCGAGACTCTCACGTACAAGATCGCCATCGACTACCACTTCGTTGCCGACGCGGCAGCCTGCCGCTACTCCAACACCGGAACCGGTGTAATGTGGCTGGTGTATGACACCACTCCCGGCGGACAAGCTCCGACCCCGCAAACTATATTTGCCTACCCTGACACGCTAAACGCGTGgCCGGCCACATGGAAGGTGAGCCGGGAGCTGTGTCATCGCTTCGTGGTGAAACGGCGATGGTTGTTCAACATGGAGACCGACGGGCGGATTGGTTCGGACATTCCTCCCTCGAATGCAAGTTGGAAGCCTTGCAAGCGCAACATCTACTTCCACAAGTTCACGAGCGGGTTGGGAGTGAGAACGCAGTGGAAGAATGTAACGGACGGAGGAGTTGGTGCCATCCAGAGAGGAGCGTTGTACATGGTCATTGCCCCCGGCAATGGTCTTACATTTACTGCCCATGGGCAGACCCGTCTGTACTTTAAGAGTGTCGGCAACCAGTAATGAATAAAAACTCC-GTTTTATTATATCTGATGAATGCTCAAAGCTTACATTAATATGTCGTGCGATGGCACGAAAAA-CACACTGGAACGCAGCCCCGGGCTAA-AGACCGGGTCTCAAGAG----ACCCTGCGATACAAAACATCGAAAAAACAAGATCTATATGAATTACACTTCCTCCGTAGGAGGAAGCACAGGGGGAGAATACCACTTCTCCCCTGGCGACATTTTATAAATCATGCAGTTTGCCTCGAAATACTCCATCTGCCCTGGAGTCATTTCCTTCATCCAGTCTTCATCCCAGTTGGTGAGGATGATTGTAGGCTTAGACTTCATCTGAACTTTCTTCTTCTTGCCATATTTTGGATTTACCACGAACTCTTTCTGACAGCCAACTAACTGTTTCCAACAAGGACAGAATTTAAAAGGAATATCATCTACGATGTTGTAGATTGCGTCTTCGTTGTACGAAGACCAATCAACATTATTTTGCCAATAATTATGAAGCCCTAAGCTTCTGGCCCAAGTAGATTTTCCTGTTCGTGTTGGACCGACGATGTAGAGGCTCTGCTTTCTTGTTCCTTCATCTGTTGGCTGGATAATTGATCCATCCATTCAAGGTCAGAGATAGCCTCTTCGAGGGTGTAACAGGTTGGTTGAAGAAGCATGTATGATTCGGGACTAACCTGGAAGATGTTAGGCTGGAGCCAATCTTTGATTGACTCATTACAAAGAAGATCAGGTGAAGAGGGTGGATGAGGACTGATGAACTCTTCCTGAATCTCAGGGAACAATTTATTTGCAGAGTATTCAAAATACTGCAATTTTGTGGCCCAGTCATAGGGGAACTCTTTACGAACCATAGAGAGGTACTCTAGCTTTGAAGTGGAGTGTGAAATAATCTCTCTCATTATTTCATCTTTGGAAGGTTtCTTTTCAG-AATTTCCCTTGGA--AGGATTTCCTAGGAAGCTTGACTTCCTAGGAATGAAAGTACCTCTCTCAAACAAGGCCAGAGGTTCCTTGAGAATGTAATCCCTGACCTTGTTTACTGATTTTGCACTCTGAATGTTTGGGTGGAACCCTTTGATATCAAAGAACCTTGAGTCAGTGATTCTTACCGGTTTCTCTGTCTGGATTAATGCATGTAAATGCATATCTCCATCTCTATGTGCCTCTCGGGCACATATGATATACTTCGGGGTCCAACGACCAACGAGCTCCCAAATCATCTGACAGAGGATTTCTGGATTTTCTGGACAGTGTGGATATGTTAAGAACGTGTTAACGTTCCTGTGTGAGAACTGACGGTTGGATGAGGAGGAGGCCATATCGGACGACTCCGAGC-AGCTTGAGGGATGGCAGGATGGGAGCTCCAAACTCTATATCA-ACCGGTTGCGCCTTCGAAATCCGCCGCTCCCTTGTCTTATAGTGGTTGTAAATGGGCCGGACCGGGCCGGCCCAGCAGGAAAAGAAGGCGCGCACTAATATTACCGCGCCTTCTTTTCCTGCGAGGGCCCGGTAGGGCCCGAGCGATTTGATGTAAAGCTTGGTCCTGCTTTGTATGATTTATCTAAAGCAGCCCATTCTAAAGAAACCGGTCCCGGGC-ACTATAAATTGCCTAACAAGTGCGATTCATTCAT
>GB2-I6
GGATCCACAGAACGCCCTGTATTATCAGCCGCGGGTACCCACAGCAGCTCCGGCATCCGCAGGAGTGCCGTGGAGCCGCGTAGGCGAGGTAGCTATTTTGAGCTTTGTTGCACTGATTTGCTTTTACCTGCTTTACCTTTGGGTGCTGAGAGACCTTATCTTAGTTCTGAAGGCTCGACAAGGCAGATCCACGGAGGAGCTGATATTTGGAGGACAAGCTGTGGATAGGAGCAACCCTATCCCTAATCTACCAGCACCACCAAGTCAGGGCAATCCCGGGCCATTTGTTCCAGGCACGGGATAAGCATTCAGCCATGTCCACGTCCAAGAGGAAGCGGGGAGATGATTCGAATTGGAGTAAGCGGGTGCCTAAGAAGAAGCCCTCTTCAGCTGGGCTGAAGAGGGCTGGAAGCAAGGCCGATAGGCCATCCCTCCAAATCCAGACACTCCAGCATGCTGGGACCACCATGATAACTGTCCCATCCGGAGGAGTATGTGACCTCATCAACACCTATGCCCGAGGATCTGACGAGGGCAACCGCCACACCAGCGAGACTCTCACGTACAAGATCGCCATCGACTACCACTTCGTTGCCGACGCGGCAGCCTGCCGCTACTCCAACACCGGAACCGGTGTAATGTGGCTGGTGTATGACACCACTCCCGGCGGACAAGCTCCGACCCCGCAAACTATATTTGCCTACCCTGACACGCTAAAAGCGTGGCCGGCCACATGGAAGGTGAGCCGGGAGCTGTGTCATCGCTTCGTGGTGAAACGGCGATGGTTGTTCAACATGGAGACCGACGGGCGGATTGGTTCGGACATTCCTCCCTCGAATGCAAGTTGGAAGCCTTGCAAGCGCAACATCTACTTCCACAAGTTCACGAGCGGGTTGGGAGTGAGAACGCAGTGGAAGAATGTAACGGACGGAGGAGTTGGTGCCATCCAGAGAGGAGCGTTGTACATGGTCATTGCCCCCGGCAATGGTCTTACATTTACTGCCCATGGGCAGACCCGTCTGTACTTTAAGAGTGTCGGCAACCAGTAATGAATAAAAACTCCCGTTTTATTATATCTGATGAATGCTCAAAGCTTACATTAATATGTCGTGCGATGGCACGAAAAA-CACACTGGAACGCAGCCCCGGGCTAA-AGACCGGGTCTCAAGAG----ACCCTGCGATACAAAACATCGAAAAAACAAGATCTATATGAATTACACTTCCTCCGTAGGAGGAAGCACAGGGGGAGAATACCACTTCTCCCCTGGCGACATTTTATAAATCATGCAGTTTGCCTCGAAATACTCCATCTGCCCTGGAGTCATTTCCTTCATCCAGTCTTCATCCCAGTTGGTGAGGATGATTGTAGGCTTAGACTTCATCTGAACTTTCTTCTTCTTGCCATATTTTGGATTTACCACGAACTCTTTCTGACAGCCAACTAACTGTTTCCAACAAGGACAGAATTTAAAAGGAATATCATCTACGATGTTGTAGATTGCGTCTTCGTTGTACGAAGACCAATCAACATTATTTTGCCAATAATTATGAAGCCCTAAGCTTCTGGCCCAAGTAGATTTTCCTGTTCGTGTTGGACCGACGATGTAGAGGCTCTGCTTTCTTGTTCCTTCATCTGTTGGCTGGATAATTGATCCATCCATTCAAGGTCAGAGATAGCCTCTTCGAGGGTGTAACAGGTTGGTTGAAGAAGCATGTATGATTCGGGACTAACCTGGAAGATGTTAGGCTGGAGCCAATCTTTGATTGACTCATTACAAAGAAGATCAGGTGAAGAGGGTGGATGAGGACTGATGAACTCTTCCTGAATCTCAGGGAACAATTTATTTGCAGAGTATTCAAAATACTGCAATTTTGTGGCCCAGTCATAGGGGAACTCTTTACGAACCATAGAGAGGTACTCTAGCTTTGAAGTGGAGTGTGAAATAATCTCTCTCATTATTTCATCTTTGGAAGGTTTCTTTTCAG-AATTTCCCTTGGA--AGGATTTCCTAGGAAGCTTGACTTCCTAGGAATGAAAGTACCTCTCTCAAACAAGGCCAGAGGTTCCTTGAGAATGTAATCCCTGACCTTGTTTACTGATTTTGCACTCTGAATGTTTGGGTGGAACCCTTTGATATCAAAGAACCTTGAGTCAGTGATTCTTACCGGTTTCTCTGTCTGGATTAATGCATGTAAATGCATATCTCCATCTCTATGTGCCTCTCGGGCACATGTGATATACTTCGGGGTCCAACGACCAACGAGCTCCCAAATCATCTGACAGAGGATTTCTGGATTTTCTGGACAGTGTGGATATGTTAAGAACGTGTTAACGTTCCTGTGTGAGAACTGACGGTTGGATGAGGAGGAGGCCATATCGGACGACTCCGAGC-AGCTTGAGGGATGGCAGGATGGGAGCTCCAAACTCTATATCA-ACCGGTTGCGCCTTCGAAATCCGCCGCTCCCTTGTCTTTTAGTGGTTGTAAATGGGCCGGACCGGGCCGGCCCAGCAGGAAAAGAAGGCGCGCACTAATATTACCGCGCCTTCTTTTCCTGCGAGGGCCCGGTAGGGCCCGAGCGATTTGATGTAAAGCTTGGTCCTGCTTTGTATGATTTATCTAAAGCAGCCCATTCTAAAGAAACCGGTCCCGGGC-ACTATAAATTGCCTAACAAGTGCGATTCATTCAT
>GB2-I7
GGATCCACAGAACGCCCTGTATTATCAGCCGCGGGTACCCACAGCAGCTCCGGCATCCGCAGGAGTGCCGTGGAGTCGCGTAGGCGAGGTAGCTATTTTGAGCTTTGTTGCACTGATTTGCTTTTACCTGCTTTACCTTTGGGTGCTGAGAGACCTTATCTTAGTTCTGAAGGCTCGACAAGGCAGATCCACGGAGGAGCTGATATTTGGAGGACAAGCTGTGGATAGGAGCAACCCTATCCCTAATCTACCAGCACCACCAAGTCAGGGCAATCCCGGGCCATTTGTTCCAGGCACGGGATAAGCATTCAGCCATGTCCACGTCCAAGAGGAAGCGGGGAGATGATTCGAATTGGAGTAAGCGGGTGCCTAAGAAGAAGCCCTCTTCAGCTGGGCTGAAGAGGGCTGGAAGCAAGGCCGATAGGCCATCCCTCCAAATCCAGACACTCCAGCATGCTGGGACCACCATGATAACTGTCCCATCCGGAGGAGTATGTGACCTCATCAACACCTATGCCCGAGGATCTGACGAGGGCAACCGCCACACCAGCGAGACTCTCACGTACAAGATCGCCATCGACTACCACTTCGTTGCCGACGCGGCAGCCTGCCGCTACTCCAACACCGGAACCGGTGTAATGTGGCTGGTGTATGACACCACTCCCGGCGGACAAGCTCCGACCCCGCAAACTATATTTGCCTACCCTGACACGCTAAAAGCGTGGCCGGCCACATGGAAGGTGAGCCGGGAGCTGTGTCATCGCTTCGTGGTGAAACGGCGATGGTTGTTCAACATGGAGACCGACGGGCGGATTGGTTCGGACATTCCTCcCTCGAATGCAAGTTGGAAGCCTTGCAAGCGCAACATCTACTTCCACAAGTTCACGAGCGGGTTGGGAGTGAGAACGCAGTGGAAGAATGTAACGGACGGAGGAGTTGGTGCCATCCAGAGAGGAGCGTTGTACATGGTCATTGCCCCCGGCAATGGTCTTACATTTACTGCCCATGGGCAGACCCGTCTGTACTTTAAGAGTGTCGGCAACCAGTAATGAATAAAAACTCC-GTTTTATTATATCTGATGAATGCTCAAAGCTTACATTAATATGTCGTGCGATGGCACGAAAAA-CACACTGGAACGCAGCCCCGGGCTAA-AGACCGGGTCTCAAGAG----ACCCTGCGATACAAAACATCGAAAAAACAAGATCTATATGAATTACACTTCCTCCGTAGGAGGAAGCACAGGGGGAGAATACCACTTCTCCCCTGGCGACATTTTATAAATCATGCAGTTTGCCTCGAAATACTCCATCTGCCCTGGAGTCATTTCCTTCATCCAGTCTTCATCCCAGTTGGTGAGGATGATTGTAGGCTTAGACTTCATCTGAACTTTCTTCTTCTTGCCATATTTTGGATTTACCACGAACTCTTTCTGACAGCCAACTAACTGTTTCCAACAAGGACAGAATTTAAAAGGAATATCATCTACGATGTTGTAGATTGCGTCTTCGTTGTACGAAGACCAATCAACATTATTTTGCCAATAATTATGAAGCCCTAAGCTTCTGGCCCAAGTAGATTTTCCTGTTCGTGTTGGACCGACGATGTAGAGGCTCTGCTTTCTTGTTCCTTCATCTGTTGGCTGGATAATTGATCCATCCATTCAAGGTCAGAGATAGCCTCTTCGAGGGTGTAACAGGTTGGTTGAAGAAGCATGTATGATTCGGGACTAACCTGGAAGATGTTAGGCTGGAGCCAATCTTTGATTGACTCATTACAAAGAAGATCAGGTGAAGAGGGTGGATGAGGACTGATGAACTCTTCCTGAATCTCAGGGAACAATTTATTTGCAGAGTATTCAAAATACTGCAATTTTGTGGCCCAGTCATAGGGGAACTCTTTACGAACCATAGAGAGGTACTCTAGCTTTGAAGTGGAGTGTGAAATAATCTCTCTCATTATTTCATCTTTGGAAGGTTTCTTTTCAG-AATTTCCCTTGGA--AGGATTTCCTAGGAAGCTTGACTTCCTAGGAATGAAAGTACCTCTCTCAAACAAGGCCAGAGGTTCCTTGAGAATGTAATCCCTGACCTTGTTTACTGATTTTGCACTCTGAATGTTTGGGTGGAACCCTTTGATATCAAAGAACCTTGAGTCAGTGATTCTTACCGGTTTCTCTGTCTGGATTAATGCATGTAAATGCATATCTCCATCTCTATGTGCCTCTCGGGCACATATGATATACTTCGGGGTCCAACGACCAACGAGCTCCCAAATCATCTGACAGAGGATTTCTGGATTTTCTGGACAGTGTGGATATGTTAAGAACGTGTTAACGTTCCTGTGTGAGAACTGACGGTTGGATGAGGAGGAGGCCATATCGGACGACTCCGAGC-AGCTTGAGGGATGGCAGGATGGGAGCTCCAAACTCTATATCA-ACCGGTTGCGCCTTCGAAATCCGCCGCTCCCTTGTCTTATAGTGGTTGTAAATGGGCCGGACCGGGCCGGCCCAGCAGGAAAAGAAGGCGCGCACTAATATTACCGCGCCTTCTTTTCCTGCGAGGGCCCGGTAGGGCCCGAGCGATTTGATGTAAAGCTTGGTCCTGCTTTGTATGATTTATCTAAAGCAGCCCATTCTAAAGAAACCGGTCCCGGGC-ACTATAAATTGCCTAACAAGTGCGATTCATTCAT
>GB2-I8
GGATCCACAGAACGCCCTGTATTATCAGCCGCGGGTACCCACAGCAGCTCCGGCATCCGCAGGAGTGCCGTGGAGTCGCGTAGGCGAGGTAGCTATTTTGAGCTTTGTTGCACTGATTTGCTTTTACCTGCTTTACCTTTGGGTGCTGAGAGACCTTATCTTAGTTCTGAAGGCTCGACAAGGCAGATCCACGGAGGAGCTGATATTTGGAGGACAAGCTGTGGATAGGAGCAACCCTATCCCTAATCTACCAGCACCACCAAGTCAGGGCAATCCCGGGCCATTTGTTCCAGGCACGGGATAAGCATTCAGCCATGTCCACGTCCAAGAGGAAGCGGGGAGATGATTCGAATTGGAGTAAGCGGGTGCCTAAGAAGAAGCCCTCTTCAGCTGGGCTGAAGAGGGCTGGAAGCAAGGCCGATAGGCCATCCCTCCAAATCCAGACACTCCAGCATGCTGGGACCACCATGATAACTGTCCCATCCGGAGGAGTATGTGACCTCATCAACACCTATGCCCGAGGATCTGACGAGGGCAACCGCCACACCAGCGAGACTCTCACGTACAAGATCGCCATCGACTACCACTTCGTTGCCGACGCGGCAGCCTGCCGCTACTCCAACACCGGAACCGGTGTAATGTGGCTGGTGTATGACACCACTCCCGGCGGACAAGCTCCGACCCCGCAAACTATATTTGCCTACCCTGACACGCTAAAAGCGTGGCCGGCCACATGGAAGGTGAGCCGGGAGCTGTGTCATCGCTTCGTGGTGAAACGGCGATGGTTGTTCAACATGGAGACCGACGGGCGGATTGGTTCGGACATTCCTCcCTCGAATGCAAGTTGGAAGCCTTGCAAGCGCAACATCTACTTCCACAAGTTCACGAGCGGGTTGGGAGTGAGAACGCAGTGGAAGAATGTAACGGACGGAGGAGTTGGTGCCATCCAGAGAGGAGCGTTGTACATGGTCATTGCCCCCGGCAATGGTCTTACATTTACTGCCCATGGGCAGACCCGTCTGTACTTTAAGATTGTCGGCAAGCAGTAATGAATAAAAACTCC-GTTTTATTATATCTGATGAATGCTCAAAGCTTACATTAATATGTCGTGCGATGGCACGAAAAA-CACACTGGAACGCAGCCCCGGGCTAA-AGACCGGGTCTCAAGAG----ACCCTGCGATACAAAACATCGAAAAAACAAGATCTATATGAATTACACTTCCTCCGTAGGAGGAAGCACAGGGGGAGAATACCACTTCTCCCCTGGCGACATTTTATAAATCATGCAGTTTGCCTCGAAATACTCCATCTGCCCTGGAGTCATTTCCTTCATCCAGTCTTCATCCCAGTTGGTGAGGATGATTGTAGGCTTAGACTTCATCTGAACTTTCTTCTTCTTGCCATATTTTGGATTTACCACGAACTCTTTCTGACAGCCAACTAACTGTTTCCAACAAGGACAGAATTTAAAAGGAATATCATCTACGATGTTGTAGATTGCGTCTTCGTTGTACGAAGACCAATCAACATTATTTTGCCAATAATTATGAAGCCCTAAGCTTCTGGCCCAAGTAGATTTTCCTGTTCGTGTTGGACCGACGATGTAGAGGCTCTGCTTTCTTGTTCCTTCATCTGTTGGCTGGATAATTGATCCATCCATTCAAGGTCAGAGATAGCCTCTTCGAGGGTGTAACAGGTTGGTTGAAGAAGCATGTATGATTCGGGACTAACCTGGAAGATGTTAGGCTGGAGCCAATCTTTGATTGACTCATTACAAAGAAGATCAGGTGAAGAGGGTGGATGAGGACTGATGAACTCTTCCTGAATCTCAGGGAACAATTTATTTGCAGAGTATTCAAAATACTGCAATTTTGTGGCCCAGTCATAGGGGAACTCTTTACGAACCATAGAGAGGTACTCTAGCTTTGAAGTGGAGTGTGAAATAATCTCTCTCATTATTTCATCTTTGGAAGGTTTCTTTTCAG-AATTTCCCTTGGA--AGGATTTCCTAGGAAGCTTGACTTCCTAGGAATGAAAGTACCTCTCTCAAACAAGGCCAGAGGTTCCTTGAGAATGTAATCCCTGACCTTGTTTACTGATTTTGCACTCTGAATGTTTGGGTGGAACCCTTTGATATCAAAGAACCTTGAGTCAGTGATTCTTACCGGTTTCTCTGTCTGGATTAATGCATGTAAATGCATATCTCCATCTCTATGTGCCTCTCGGGCACATATGATATACTTCGGGGTCCAACGACCAACGAGCTCCCAAATCATCTGACAGAGGATTTCTGGATTTTCTGGACAGTGTGGATATGTTAAGAACGTGTTAACGTTCCTGTGTGAGAACTGACGGTTGGATGAGGAGGAGGCCATATCGGACGACTCCGAGC-AGCTTGAGGGATGGCAGGATGGGAGCTCCAAACTCTATATCA-ACCGGTTGCGCCTTCGAAATCCGCCGCTCCCTTGTCTTATAGTGGTTGTAAATGGGCCGGACCGGGCCGGCCCAGCAGGAAAAGAAGGCGCGCACTAATATTACCGCGCCTTCTTTTCCTGCGAGGGCCCGGTAGGGCCCGAGCGATTTGATGTAAAGCTTGGTCCTGCTTTGTATGATTTATCTAAAGCAGCCCATTCTAAAGAAACCGGTCCCGGGC-ACTATAAATTGCCTAACAAGTGCGATTCATTCAT
>GB2-I9
GGATCCACAGAACGCCCTGTATTATCAGCCGCGGGTACCCACAGCAGCTCCGGCATCCGCAGGAGTGCCGTGGAGTCGCGTAGGCGAGGTAGCTATTTTGAGCTTTGTTGCACTGATTTGCTTTTACCTGCTTTACCTTTGGGTGCTGAGAGACCTTATCTTAGTTCTGAAGGCTCGACAAGGCAGATCCACGGAGGAGCTGATATTTGGAGGACAAGCTGTGGATAGGAGCAACCCTATCCCTAATCTACCAGCACCACCAAGTCAGGGCAATCCCGGGCCATTTGTTCCAGGCACGGGATAAGCATTCAGCCATGTCCACGTCCAAGAGGAAGCGGGGAGATGATTCGAATTGGAGTAAGCGGGTGCCTAAGAAGAAGCCCTCTTCAGCTGGGCTGAAGAGGGCTGGAAGCAAGGCCGATAGGCCATCCCTCCAAATCCAGACACTCCAGCATGCTGGGACCACCATGATAACTGTCCCATCCGGAGGAGTATGTGACCTCATCAACACCTATGCCCGAGGATCTGACGAGGGCAACCGCCACACCAGCGAGACTCTCACGTACAAGATCGCCATCGACTACCACTTCGTTGCCGACGCGGCAGCCTGCCGCTACTCCAACACCGGAACCGGTGTAATGTGGCTGGTGTATGACACCACTCCCGGCGGACAAGCTCCGACCCCGCAAACTATATTTGCCTACCCTGACACGCTAAAAGCGTGGCCGGCCACATGGAAGGTGAGCCGGGAGCTGTGTCATCGCTTCGTGGTGAAACGGCGATGGTTGTTCAACATGGAGACCGACGGGCGGATTGGTTCGGACATTCCTCCCTCGAATGCAAGTTGGAAGCCTTGCAAGCGCAACATCTACTTCCACAAGTTCACGAGCGGGTTGGGAGTGAGAACGCAGTGGAAGAATGTAACGGACGGAGGAGTTGGTGCCATCCAGAGAGGAGCGTTGTACATGGTCATTGCCCCCGGCAATGGTCTTACATTTACTGCCCATGGGCAGACCCGTCTGTACTTTAAGAGTGTCGGCAACCAGTAATGAATAAAAACTCC-GTTTTATTATATCTGATGAATGCTCAAAGCTTACATTAATATGTCGTGCGATGGCACGAAAAA-CACACTGGAACGCAGCCCCGGGCTAA-AGACCGGGTCTCAAGAG----ACCCTGCGATACAAAACATCGAAAAAACAAGATCTATATGAATTACACTTCCTCCGTAGGAGGAAGCACAGGGGGAGAATACCACTTCTCCCCTGGCGACATTTTATAAATCATGCAGTTTGCCTCGAAATACTCCATCTGCCCTGGAGTCATTTCCTTCATCCAGTCTTCATCCCAGTTGGTGAGGATGATTGTAGGCTTAGACTTCATCTGAACTTTCTTCTTCTTGCCATATTTTGGATTTACCACGAACTCTTTCTGACAGCCAACTAACTGTTTCCAACAAGGACAGAATTTAAAAGGAATATCATCTACGATGTTGTAGATTGCGTCTTCGTTGTACGAAgACCAATCAACATTATTTTGCCAATAATTATGAAGCCCTAAGCTTCTGGCCCAAGTAGATTTTCCTGTTCGTGTTGGACCGACGATGTAGAGGCTCTGCTTTCTTGTTCCTTCATCTGTTGGCTGGATAATTGATCCATCCATTCAAGGTCAGAGATAGCCTCTTCGAGGGTGTAACAGGTTGGTTGAAGAAGCATGTATGATTCGGGACTAACCTGGAAGATGTTAGGCTGGAGCCAATCTTTGATTGACTCATTACAAAGAAGATCAGGTGAAGAGGGTGGATGAGGACTGATGAACTCTTCCTGAATCTCAGGGAACAATTTATTTGCAGAGTATTCAAAATACTGCAATTTTGTGGCCCAGTCATAGGGGAACTCTTTACGAACCATAGAGAGGTACTCTAGCTTTGAAGTGGAGTGTGAAATAATCTCTCTCATTATTTCATCTTTGGAAGGTTTCTTTTCAG-AATTTCCCTTGGA--AGGATTTCCTAGGAAGCTTGACTTCCTAGGAATGAAAGTACCTCTCTCAAACAAGGCCAGAGGTTCCTTGAGAATGTAATCCCTGACCTTGTTTAGTGATTTTGCACTCTGAATGTTTGGGTGGAACCCTTTGATATCAAAGAACCTTGAGTCAGTGATTCTTACCGGTTTCTCTGTCTGGATTAATGCATGTAAATGCATATCTCCATCTCTATGTGCCTCTCGGGCACATATGATATACTTCGGGGTCCAACGACCAACGAGCTCCCAAATCATCTGACAGAGGATTTCTGGATTTTCTGGACAGTGTGGATATGTTAAGAACGTGTTAACGTTCCTGTGTGAGAACTGACGGTTGGATGAGGAGGAGGCCATATCGGACGACTCCGAGC-AGCTTGAGGGATGGCAGGATGGGAGCTCCAAACTCTATATCA-ACCGGTTGCGCCTTCGAAATCCGCCGCTCCCTTGTCTTATAGTGGTTGTAAATGGGCCGGACCGGGCCGGCCCAGCAGGAAAAGAAGGCGCGCACTAATATTACCGCGCCTTCTTTTCCTGCGAGGGCCCGGTAGGGCCCGAGCGATTTGATGTAAAGCTTGGTCCTGCTTTGTATGATTTATCTAAAGCAGCCCATTCTAAAGAAACCGGTCCCGGGC-ACTATAAATTGCCTAACAAGTGCGATTCATTCAT
