# Supplementary material for: Adaptive evolution by recombination is not associated with increased mutation rates in Maize streak virus
Source: BMC Evol Biol. 2012 Dec 27;12:252. doi: 10.1186/1471-2148-12-252 (PMC3556111; doi:10.1186/1471-2148-12-252)
Supplement: Additional file 5 — Alignment of recombinant genomes obtained using the MatMPCPLIRVW + VWMPCPLIRMat parental pair. Full-genome sequence alignment of recombinant MSV starting from the BamHI restriction site of the movement protein. The file is in FASTA format and should be viewed using the program Mega5. [file 1471-2148-12-252-S5.fas]

>MSV-VW
GGATCCACAGAACTCCTTCTTTGTACAGCCGCGGGTACCCACAGCAGCTCCGACATCCGGAGGAGTGTCGTGGAGTCGCGTAGGCGAGGTAGCTATTTTGAGCTTTGTTGCTTTGATTATCTTTTACCTGCTTTACCTTTGGGTGCTGAGAGATCTTATCTTAGTTCTGAAGGCTCGACAAGGCAGATCCACGGAGGAGCTGATATTTGGAATACAAGCTGTGGATAGGAGCAACCCTATCCCTAATACACAGGCACCACCAATTCAGGGGAATCCCGGGCCGTTCGTTCCAGGCACGGGATAA--GCAATCAGCC---ATGTCTACTTCCAAGAGGAAACGGGGAGATGATTCGAACTGGAATAAGCGGACGACTAAGAAGAAGCCTTCTTCAGCTGGTCTGAAGAAGGCTGGAAGCAAGGCCGAAAGGCCATCCCTTCAGATCCAGACACTCCAGCATGCTGGGTCCACCATGATAACAGTCCCCTCCGGAGGAGTATGTGACCTCATCAACACCTATGCCCGAGGATCAGACGAGGGCAACCGCCACACCAGCGAGACTCTGACGTACAAGATTGCCGTCGACTACCACTTCGTTGCAGACTCGCAAGCCTGCAAGTATTCTAACACCGGGACCGGTGTGATGTGGCTGGTGTACGACACCACTCCCGGCGGACAAGCGCCGACCCCACAAACCATATTTGCATATCCGGACACGCTGAAAGCTTGGCCGGCAACATGGAAAGTGAGCCGGGAGCTGTGTCATCGCTTCGTGGTGAAACGGCGATGGTTGTTCAACATGGAGACCGACGGTCGAATTGGTTCGGACATCCCTCCTTCGAATGCAAGTTGGAAGCCGTGCAAGCGCAACATCTACTTCCACAAGTTCACGAGTGGGTTGGGAGTGAGAACGCAGTGGAAGAATGTAACGGACGGAGGAGTTGGTGCGATACAGAGAGGAGCTCTGTACATGGTCATTGCCCCTGGCAATGGCCTTACATTTACTGCCCATGGGCAGACCCGTCTGTACTTTAAGAGTGTCGGCAACCAGTAA----TGAATAAAAACTCC-GTTTTATTATATCTGATGAATGCTCAAAGCTTACATTAATATGTCGTGCGATGGCACGAAAAA-CACACTGGAACGCAGCCCCGGGCTAAAGACCGGGTCTC-AAGAG----ACCCTGCGATACAAAACATCGAAAAAACAAGATCTATATGAATTACACTTCCTCCGTAGGAGGAAGCACAGGGGGAGAATACCACTTCTCCCCTGGCGACATTTTATAAATCATGCAGTTTGCCTCGAAATACTCCATCTGCCCTGGAGTCATTTCCTTCATCCAGTCTTCATCCCAGTTGGTGAGGATGATTGTAGGCTTAGACTTCATCTGAACTTTCTTCTTCTTGCCATATTTTGGATTTACCACGAACTCTTTCTGACAGCCAACTAACTGTTTCCAACAAGGACAGAATTTAAAAGGAATATCATCTACGATGTTGTAGATTGCGTCTTCGTTGTACGAAGACCAATCAACATTATTTTGCCAATAATTATGAAGCCCTAAGCTTCTGGCCCAAGTAGATTTTCCTGTTCGTGTTGGACCGACGATGTAGAGGCTCTGCTTTCTTGTTCCTTCATCTGTTGGCTGGATAATTGATCCATCCATTCAAGGTCAGAGATAGCCTCTTCGAGGGTGTAACAGGTTGGTTGAAGAAGCATGTATGATTCGGGACTAACCTGGAAGATGTTAGGCTGGAGCCAATCTTTGATTGACTCATTACAAAGAAGATCAGGTGAAGAGGGTGGATGAGGACTGATGAACTCTTCCTGAATCTCAGGGAACAATTTATTTGCAGAGTATTCAAAATACTGCAATTTTGTGGCCCAGTCATAGGGGAACTCTTTACGAACCATAGAGAGGTACTCTAGCTTTGAAGTGGAGTGTGAAATAATCTCTCTCATTATTTCATCTTTGGAAGGTTTCTTTTCAG-AATTTCCCTTGGA--AGGATTTCCTAGGAAGCTTGACTTCCTAGGAATGAAAGTACCTCTCTCAAACAAGGCCAGAGGTTCCTTGAGAATGTAATCCCTGACCTTGTTTACTGATTTTGCACTCTGAATGTTTGGGTGGAACCCTTTGATATCAAAGAACCTTGAGTCAGTGATTCTTACCGGTTTCTCTGTCTGGATTAATGCATGTAAATGCATATCTCCATCTCTATGTGCCTCTCGGGCACATATGATATACTTCGGGGTCCAACGACCAACGAGCTCCCAAATCATCTGACAGAGGATTTCTGGATTTTCTGGACAGTGTGGATATGTTAAGAACGTGTTAACGTTCCTGTGTGAGAACTGACGGTTGGATGAGGAGGAGGCCATATCGGACGACTCCGAGCAGCTTG-AGGGATGGCAGGATGGGAGCTCCAAACTCTATATCA-ACCGGTTGCGCCTTCGAAATCCGCCGCTCCCCC-TTTTATAGTGGTTGTTTATGGGCCGGACCGGGCCGGCCCAGCAGGAAAAGAAGGCGCGCAATAATATTACCGCGCCTTCTTTTTCTGCGAGGGCCCGAAGGGACCGAGCGATTTGATTTAAAGTTCGGTTCTGCTTTGTCTGATTTATCTAAAGCAGCCCAATCTAAAGAAACCGGTCCCCTGCGACTATAAATTGTCTCACAAGTGCGATTCATTCAT
>F5_4
GGATCCACAGAACTCCTTCTTTGTACAGCCGCGGGTACCCACAGCAGCTCCGACATCCGGAGGAGTGTCGTGGAGTCGCGTAGGCGAGGTAGCTATTTTGAGCTATGTTGCTTTGATTATCTTTTACCTGCTTTACCTTTGGGTGCTGAGAGATCTTATCTTAGTTCTGAAGGCTCGACAAGGCAGATCCACGGAGGAGCTGATATTTGGAATACAAGCTGTGGATAGGAGCAACCCTATCCCTAATACACAGGCACCACCAATTCAGGGGAATCCCGGGCCGTTCGTTCCAGGCACGGGATAA--GCAATCAGCC---ATGTCTACTTCCAAGAGGAAACGGGGAGATGATTCGAACTGGAATAAGCGGACGACTAAGAAGAAGCCTTCTTCAGCTGGTCTGAAGAAGGCTGGAAGCAAGGCCGAAAGGCCATCCCTTCAGATCCAGACACTCCAGCATGCTGGGTCCACCATGATAACAGTCCCCTCCGGAGGAGTATGTGACCTCATCAACACCTATGCCCGAGGATCAGACGAGGGCAACCGCCACACCAGCGAGACTCTGACGTACAAGATTGCCGTCGACTACCACTTCGTTGCAGACTCGCAAGCCTGCAAGTATTCTAACACCGGGACCGGTGTGATGTGGCTGGTGTACGACACCACTCCCGGCGGACAAGCGCCGACCCCACAAACCATATTTGCATATCCGGACACGCTGAAAGCTTGGCCGGCAACATGGAAAGTGAGCCGGGAGCTGTGTCATCGCTTCGTGGTGAAACGGCGATGGTTGTTCAACATGGAGACCGACGGTCGAATTGGTTCGGACATCCCTCCTTCGAATGCAAGTTGGAAGCCGTGCAAGCGCAACATCTACTTCCACAAGTTCACGAGTGGGTTGGGAGTGAGAACGCAGTGGAAGAATGTAACGGACGGAGGAGTTGGTGCGATACAGAGAGGAGCTCTGTACATGGTCATTGCCCCTGGCAATGGCCTTACATTTACTGCCCATGGGCAGACCCGTCTGTACTTTAAGAGTGTCGGCAACCAGTAA----TGAATAAAAACTCC-GTTTTATTATATCTGATGAATGCTCAAAGCTTACATTAATATGTCGTGCGATGGCACGAAAAA-CACACTGGAACGCAGCCCCGGGCTAAAGACCGGGTCTC-AAGAG----ACCCTGCGATACAAAACATCGAAAAAACAAGATCTATATGAATTACACTTCCTCCGTAGGAGGAAGCACAGGGGGAGAATACCACTTCTCCCCTGGCGACATTTTATAAATCATGCAGTTTGCCTCGAAATACTCCATCTGCCCTGGAGTCATTTCCTTCATCCAGTCTTCATCCCAGTTGGTGAGGATGATTGTAGGCTTAGACTTCATCTGAACTTTCTTCTTCTTGCCATATTTTGGATTTACCACGAACTCTTTCTGACAGCCAACTAACTGTTTCCAACAAGGACAGAATTTAAAAGGAATATCATCTACGATGTTGTAGATTGCGTCTTCGTTGTACGAAGACCAATCAACATTATTTTGCCAATAATTATGAAGCCCTAAGCTTCTGGCCCAAGTAGATTTTCCTGTTCGTGTTGGACCGACGATGTAGAGGCTCTGCTTTCTTGTTCCTTCATCTGTTGGCTGGATAATTGATCCATCCATTCAAGGTCAGAGATAGCCTCTTCGAGGGTGTAACAGGTTGGTTGAAGAAGCATGTATGATTCGGGACTAACCTGGAAGATGTTAGGCTGGAGCCAATCTTTGATTGACTCATTACAAAGAAGATCAGGTGAAGAGGGTGGATGAGGACTGATGAACTCTTCCTGAATCTCAGGGAACAATTTATTTGCAGAGTATTCAAAATACTGCAATTTTGTGGCCCAGTCATAGGGGAACTCTTTACGAACCATAGAGAGGTACTCTAGCTTTGAAGTGGAGTGTGAAATAATCTCTCTCATTATTTCATCTTTGGAAGGTTTCTTTTCAG-AATTTCCCTTGGA--AGGATTTCCTAGGAAGCTTGACTTCCTAGGAATGAAAGTACCTCTCTCAAACAAGGCCAGAGGTTCCTTGAGAATGTAATCCCTGACCTTGTTTACTGATTTTGCACTCTGAATGTTTGGGTGGAACCCTTTGATATCAAAGAACCTTGAGTCAGTGATTCTTACCGGTTTCTCTGTCTGGATTAATGCATGTAAATGCATATCTCCATCTCTATGTGCCTCTCGGGCACATATGATATACTTCGGGGTCCAACGACCAACGAGCTCCCAAATCATCTGACAGAGGATTTCTGGATTTTCTGGACAGTGTGGATATGTTAAGAACGTGTTAACGTTCCTGTGTGAGAACTGACGGTTGGATGAGGAGGAGGCCATATCGGACGACTCCGAGCAGCTTG-AGGGATGGCAGGATGGGAGCTCCAAACTCTATATCA-ACCGGTTGCGCCTTCGAAATCCGCCGCTCCCCC-TTTTATAGTGGTTGTTTATGGGCCGGACCGGGCCGGCCCAGCAGGAAAAGAAGGCGCGCAATAATATTACCGCGCCTTCTTTTTCTGCGAGGGCCCGAAGGGACCGAGCGATTTGATTTAAAGTTCGGTTCTGCTTTGTCTGATTTATCTAAAGCAGCCCAATCTAAAGAAACCGGTCCCCTGCGACTATAAATTGTCTCACAAGTGCGATTCATTCAT
>F4_5
GGATCCACAGAACTCCTTCTTTGTACAGCCGCGGGTACCCACAGCAGCTCCGACATCCGGAGGAGTGTCGTGGAGTCGCGTAGGCGAGGTAGCTATTTTGAGCTTTGTTGCTTTGATTATCTTTTACCTGCTTTACCTTTGGGTGCTGAGAGATCTTATCTTAATTCTGAAGGCTCGACAAGGCAGATCCACGGAGGAGCTGATATTTGGAATACAAGCTGTGGATAGGAGCAACCCTATCCCTAATACACAGGCACCACCAATTCAGGGGAATCCCGGGCCGTTCGTTCCAGGCACGGGATAA--GCAATCAGCC---ATGTCTACTTCCAAGAGGAAACGGGGAGATGATTCGAACTGGAATAAGCGGACGACTAAGAAGAAGCCTTCTTCAGCTGGTCTGAAGAAGGCTGGAAGCAAGGCCGAAAGGCCATCCCTTCAGATCCAGACACTCCAGCATGCTGGGTCCACCATGATAACAGTCCCCTCCGGAGGAGTATGTGACCTCATCAACACCTATGCCCGAGGATCAGACGAGGGCAACCGCCACACCAGCGAGACTCTGACGTACAAGATTGCCGTCGACTACCACTTCGTTGCAGACTCGCAAGCCTGCAAGTATTCTAACACCGGGACCGGTGTGATGTGGCTGGTGTACGACACCACTCCCGGCGGACAAGCGCCGACCCCACAAACCATATTTGCATATCCGGACACGCTGAAAGCTTGGCCGGCAACATGGAAAGTGAGCCGGGAGCTGTGTCATCGCTTCGTGGTGAAACGGCGATGGTTGTTCAACATGGAGACCGACGGTCGAATTGGTTCGGACATCCCTCCTTCGAATGCAAGTTGGAAGCCGTGCAAGCGCAACATCTACTTCCACAagTtcacgagtGGGTTGGGagtgagaACGCAGTGGAAGAATGTaACGGACGGAGGAGTTGGTGCGATACAGAGAGGAGCTCTGTACATGGTCATtgCCcctggcaaTggCcTtacatTtactgcccatGggCaGacccgtCTgTActtTaagagtgtcGgcaaccagtAA----tgaataAAAACTCC-GTTTTAtTATATCTGATGAATGCTCAAAGCTTACATTAATATGTCGTGCGATGGCACGAAAAA-CACACTGGAACGCAGCCCCGGGCTAAAGACCGGGTCTC-AAGAG----ACCCTGCGATACAAAACATCGAAAAAACAAGATCTATATGAATTACACTTCCTCCGTAGGAGGAAGCACAGGGGGAGAATACCACTTCTCCCCTGGCGACATTTTATAAATCATGCAGTTTGCCTCGAAATACTCCATCTGCCCTGGAGTCATTTCCTTCATCCAGTCTTCATCCCAGTTGGTGAGGATGATTGTAGGCTTAGACTTCATCTGAACTTTCTTCTTCTTGCCATATTTTGGATTTACCACGAACTCTTTCTGACAGCCAACTAACTGTTTCCAACAAGGACAGAATTTAAAAGGAATATCATCTACGATGTTGTAGATTGCGTCttcGtTGTACGAAGACCAATCaACattaTTTTGCCAATAATTATGAAGCCcTAAGCtTctgGcCCAAGTAGATTTTCCTGTTCGtgtTgGACCGACGATGTAGAGGCTCTGCTTTCTTGTTcCTTCATCTGTTGGCTGGATAATTGATCCATCCATTCAAGGTCAGAGATAGCCTCtTCGAGGGTGTAACAGGTTGGTTGAAGAAGCATGTATGATTCgGGACTAACCTGGAAGAtgtTagGctgGagcCaAtctTTgatTGACTCATTACAAAGAAGATcagGTGAAgAGGgtgGATGAGGACTGATGAactcttCctgAatctcagggaacaaTttatTtgCAGAGTATTCAAAATACTGCAATTTTGTGGCCCAGTCATAGGGGAACTCTTTACGAACCATAGAGAGGTACTCTAGCTTTGAAGTGGAGTGTGAAATAATCTCTCTCATTATTTCATCTTTGGAAGGTTTCTTTTCAG-AATTTCCCTTGGA--AGGATTTCCTAGGAAGCTTGACTTCCTAGGAATGAAAGTACCTCTCTCAAACAAGGCCAGAGGTTCCTTGAGAATGTAATCCCTGACCTTGTTTACTGATTTTGCACTCTGAATGTTTGGGTGGAACCCTTTGATATCAAAGAACCTTGAGTCAGTGATTCTTACCGGTTTCTCTGTCTGGATTAATGCATGTAAATGCATATCTCCATCTCTATGTGCCTCTCGGGCACATATGATATACTTCGGGGTCCAACGACCAACGAGCTCCCAAATCATCTGACAGAGGATTTCTGGATTTTCTGGACAGTGTGGATATGTTAAGAACGTGTTAACGTTCCTGTGTGAGAACTGACGGTTGGATGAGGAGGAGGCCATATCGGACGACTCCGAGCAGCTTG-AGGGATGGCAGGATGGGAGCTCCAAACTCTATATCA-ACCGGTTGCGCCTTCGAAATCCGCCGCTCCCCC-TTTTACAGTGGTTGTTTATGGGCCGGACCGGGCCGGCCCAGCAGGAAAAGAAGGCGCGCAATAATATTACCGCGCCTTCTTTTTCTGCGAGGGCCCGAAGGGACCGAGCGATTTGATTTAAAGTTCGGTTCTGCTTTGTCTGATTTATCTAAAGCAGCCCAATCTAAAGAAACCGGTCCCCTGCGACTATAAATTGTCTCACAAGTGCGATTCATTCAT
>F3_4
GGATCCACAGAACTCCTTCTTTGTACAGCCGCGGGTACCCACAGCAGCTCCGACATCCGGAGGAGTGTCGTGGAGTCGCGTAGGCGAGGTAGCTATTTTGAGCTTTGTTGCTTTGATTATCGTTTATCTGCTTTACCTTTGGGTGCTGAGAGATCTTATCTTAGTTCTGAAGGCTCGACAAGGCAGATCCACGGAGGAGCTGATATTTGGAATACAAGCTGTGGATAGGAGCAACCCTATCCCTAATACACAGGCACCACCAATTCAGGGGAATCCCGGGCCGTTCGTTCCAGGCACGGGATAA--GCAATCAGCC---ATGTCTACTTCCAAGAGGAAACGGGGAGATGATTCGAACTGGAATAAGCGGACGACTAAGAAGAAGCCTTCTTCAGCTGGTCTGAAGAAGGCTGGAAGCAAGGCCGAAAGGCCATCCCTTCAGATCCAGACACTCCAGCATGCTGGGTCCACCATGATAACAGTCCCCTCCGGAGGAGTATGTGACCTCATCAACACCTATGCCCGAGGATCAGACGAGGGCAACCGCCACACCAGCGAGACTCTGACGTACAAGATTGCCGTCGACTACCACTTCGTTGCAGACTCGCAAGCCTGCAAGTATTCTAACACCGGGACCGGTGTGATGTGGCTGGTGTACGACACCACTCCCGGCGGACAAGCGCCGACCCCACAAACCATATTTGCATATCCGGACACGCTGAAAGCTTGGCCGGCAACATGGAAAGTGAGCCGGGAGCTGTGTCATCGCTACGTGGTGAAACGGCGATGGTTGTTCAACATGGAGACCGACGGTCGAATTGGTTCGGACATCCCTCCTTCGAATGCAAGTTGGAAGCCGTGCAAGCGCAACATCTACTTCCACAAGTTCACGAGTGGGTtGGGAGTGAGAACGCAGTGGAAGAAtGtAaCGGAcGGAGgaGtTGgtgcgAtAcAGaGAGGAGCTCTgTACATGGTCATTGCCCCTGGCAATGGCCTTACATTTACTGCCCATGGGCAGACCCGTCTGTACTTTAAGAGTGTCGGCAaCcagTAA----TGAATAAAAACTCC-GTTTTATTATATctgatgaATGCTCAAAGCTTACATTaATATGTCGTGCGATGGCACGAAAAA-CACACTGGAACGCAGCCCCGGgcTAAAGACCGGgTCTC-AAGAG----ACCCTGCGATACAAAACATCGAAAAAACAAGATCTATATGAATTACACTTCCTCCGTAGGAGGAAGCACAGGGGGAGAATACCACTTCTCCCCTGGCGACATTTTATAAATCATGCAGTTTGCCTCGAAATACTCCATCTGCCCTGGAGTCATTTCCTTCATCCAGTCTTCATCCCAGTTGGTGAGGaTGATTGTAGGCTTAGACTTCATCTGAACTTTCTTCTTCTTGCCATATTTTGGATTTACCACGAACTCTTTCTGACAGCCAACTAACTGTTTCCAACAAGGACAGAATTTAAAAGGAATATCATCTACGATGTTGTAGATTGCGTCTTCGTTGTACGAAGACCAATCAACATTATTTTGCCAATAATTATGAAGCCCTAAGCTTCTGGCCCAAGTAGATTTTCCTGTTCGTGTTGgaCcgacGatgtAgaggcTctgctttcTtgttccTtcaTctgttggctggataatTgatccatccattcaaggtcagAGAtAgcctctTCGAGGGTGtaACAGGtTGGTTGAAGAAGCATGTATGATTCGGGACTAACCTGGAAGATGTTAGGCTGGAGCCAATCtTTGATTGACTCATTACAAAGAAGATCAGGTGAAgAGGGTGGatgaGgactGAtgaactcttcctgaatctcagggAacAAtttaTTTGCAGAgtatTCAAAAtactgcaatttTgTgGcccagtCATAGGGGAACTCTTTACGAACCATAGAGAGGTACTCTAGCTTTGAAGTGGAGTGTGAAATAATCTCTCTCATTATTTCATCTTTGGAAGGTTTCTTTTCAG-AATTTCCCTTGGA--AGGATTTCCTAGGAAGCTTGACTTCCTAGGAATGAAAGTACCTCTCTCAAACAAGGCCAGAGGTTCCTTGAGAATGTAATCCCTGACCTTGTTTACTGATTTTGCACTCTGAATGTTTGGGTGGAACCCTTTGATATCAAAGAACCTTGAGTCAGTGATTCTTACCGGTTTCTCTGTCTGGATTAATGCATGTAAATGCATATCTCCATCTCTATGTGCCTCTCGGGCACATATGATATACTTCGGGGTCCAACGACCAACGAGCTCCCAAATCATCTGACAGAGGATTTCTGGATTTTCTGGACAGTGTGGATATGTTAAGAACGTGTTAACGTTCCTGTGTGAGAACTGACGGTTGGATGAGGAGGAGGCCATATCGGACGACTCCGAGCAGCTTG-AGGGATGGCAGGATGGGAGCTCCAAACTCTATATCA-ACCGGTTGCGCCTTCGAAATCCGCCGCTCCCCC-TTTTATAGTGGTTGTTTATGGGCCGGACCGGGCCGGCCCAGCAGGAAAAGAAGGCGCGCAATAATATTACCGCGCCTTCTTTTTCTGCGAGGGCCCGAAGGGACCGAGCGATTTGATTTAAAGTTCGGTTCTGCTTTGTCTGATTTATCTAAAGCAGCCCAATCTAAAGAAACCGGTCCCCTGCGACTATAAATTGTCTCACAAGTGCGATTCATTCAT
>F3_2
GGATCCACAGAACTCCTTCTTTGTACAGCCGCGGGTACCCACAGCAGCTCCGACATCCGGAGGAGTGTCGTGGAGTCGCGTAGGCGAGGTAGCTATTTTGAGCTTTGTTGCTTTGATTATCTTTTACCTGCTTTACCTTTGGGTGCTGAGAGATCTTATCTTAGTTCTGAAGGCTCGACAAGGCAGATCCACGGAGGAGCTGATATTTGGAATACAAGCTGTGGATAGGAGCAACCCTATCCCTAATACACAGGCACCACCAATTCAGGGGAATCCCGGGCCGTTCGTTCCAGGCACGGGATAA--GCAATCAGCC---ATGTCTACTTCCAAGAGGAAACGGGGAGATGATTCGAACTGGAATAAGCGGACGACTAAGAAGAAGCCTTCTTCAGCTGGTCTGAAGAAGGCTGGAAGCAAGGCCGAAAGGCCATCCCTTCAGATCCAGACACTCCAGCATGCTGGGTCCACCATGATAACAGTCCCCTCCGGAGGAGTATGTGACCTCATCAACACCTATGCCCGAGGATCAGACGAGGGCAACCGCCACACCAGCGAGACTCTGACGTACAAGATTGCCGTCGACTACCACTTCGTTGCAGACTCGCAAGCCTGCAAGTATTCTAACACCGGGACCGGTGTGATGTGGCTGGTGTACGACACCACTCCCGGCGGACAAGCGCCGACCCCACAAACCATATTTGCATATCCGGACACGCTGAAAGCTTGGCCGGCAACATGGAAAGTGAGCCGGGAGCTGTGTCATCGCTTCGTGGTGAAACGGCGATGGTTGTTCAACATGGAGACCGACGGTCGAATTGGTTCGGACATCCCTCCTTCGAATGCAAGTTGGAAGCCGTGCAAGCGCAACATCTACTTCCACAAGTTCACGAGTGGGTTGGGAGTGAGAACGCAGTGGAAGAATGTAACGGACGGAGGAGTTGGTGCGATACAGAGAGGAGCTCTGTACATGGTCATTGCCCCTGGCAATGGCCTTACATTTACTGCCCATGGGCAGACCCGTCTGTACTTTAAGAGTGTCGGCAACCAGTAA----TGAATAAAAACTCC-GTTTTATTATATCTGATGAATGCTCAAAGCTTACATTAATATGTCGTGCGATGGCACGAAAAA-CACACTGGAACGCAGCCCCGGGCTAAAGACCGGGTCTC-AAGAG----ACCCTGCGATACAAAACATCGAAAAAACAAGATCTATATGAATTACACTTCCTCCGTAGGAGGAAGCACAGGGGGAGAATACCACTTCTCCCCTGGCGACATTTTATAAATCATGCAGTTTGCCTCGAAATACTCCATCTGCCCTGGAGTCATTTCCTTCATCCAGTCTTCATCCCAGTTGGTGAGGATGATTGTAGGCTTAGACTTCATCTGAACTTTCTTCTTCTTGCCATATTTTGGATTTACCACGAACTCTTTCTGACAGCCAACTAACTGTTTCCAACAAGGACAGAATTTAAAAGGAATATCATCTACGATGTTGTAGATTGCGTCTTCGTTGTACGAAGACCAATCAACATTATTTTGCCAATAATTATGAAGCCCTAAGCTTCTGGCCCAAGTAGATTTTCCTGTTCGTGTTGGACCGACGATGTAGAGGCTCTGCTTTCTTGTTCCTTCATCTGTTGGCTGGATAATTGATCCATCCATTCAAGGTCAGAGATAGCCTCTTCGAGGGTGTAACAGGTTGGTTGAagaAGCATGTATGATTCgGGACTAaCCTGGAAGAtgtTagGctgGagccAatcttTGATTGACTCATTACAAAGAAGATCAGGTGAAGAGGGTGGATGAGGACTGATGAACTCTTCCTGAATCTCAGGGAACAATTTATTTGCAGAGTATTCAAAATACTGCAATTTTGTGGCCCAGTCATAGGGGAACTCTTTACGAACCATAGAGAGGTACTCTAGCTTTGAAGTGGAGTGTGAAATAATCTCTCTCATTATTTCATCTTTGGAAGGTTTCTTTTCAG-AATTTCCCTTGGA--AGGATTTCCTAGGAAGCTTGACTTCCTAGGAATGAAAGTACCTCTCTCAAACAAGGCCAGAGGTTCCTTGAGAATGTAATCCCTGACCTTGTTTACTGATTTTGCACTCTGAATGTTTGGGTGGAACCCTTTGATATCAAAGAACCTTGAGTCAGTGATTCTTACCGGTTTCTCTGTCTGGATTAATGCATGTAAATGCATATCTCCATCTCTATGTGCCTCTCGGGCACATATGATATACTTCGGGGTCCAACGACCAACGAGCTCCCAAATCATCTGACAGAGGATTTCTGGATTTTCTGGACAGTGTGGATATGTTAAGAACGTGTTAACGTTCCTGTGTGAGAACTGACGGTTGGATGAGGAGGAGGCCATATCGGACGACTCCGAGCAGCTTG-AGGGATAGCAGGATGGGAGCTCCAAACTCTATATCA-ACCGGTTGCGCCTTCGAAATCCGCCGCTCCCCC-TTTTACAGTGGTTGTTTATGGGCCGGACCGGGCCGGCCCAGCAGGAAAAGAAGGCGCGCAATAATATTACCGCGCCTTCTTTTTCTGCGAGGGCCCGAAGGGACCGAGCGATTTGATTTAAAGTTCGGTTCTGCTTTGTCTGATTTATCTAAAGCAGCCCAATCTAAAGAAACCGGTCCCCTGCGACTATAAATTGTCTCACAAGTGCGATTCATTCAT
>F3_1
GGATCCACAGAACTCCTTCTTTGTATAGCCGCGGGTACCCACAGCAGCTCCGACATCCGGAGGAGAGTCGTGGAGTCGCGTAGGCGAGGTAGCTATTTTGAGCTTTGTTGCTTTGATTATCTTTTACCTGCTTTACCTTTGGGTGCTGAGAGATCTTATCTTAGTTCTGAAGGCTCGACAAGGCAGATCCACGGAGGAGCTGATATTTGGAATACAAGCTGTGGATAGGAGCAACCCTATCCCTAATACACAGGCACCACCAATTCAGGGGAATCCCGGGCCGTTCGTTCCAGGCACGGGATAA--GCAATCAGCC---ATGTCTACTTCCAAGAGGAAACGGGGAGATGATTCGAACTGGAATAAGCGGACGACTAAGAAGAAGCCTTCTTCAGCTGGTCTGAAGAAGGCTGGAAGCAAGGCCGAAAGGCCATCCCTTCAGATCCAGACACTCCAGCATGCTGGGTCCACCATGATAACAGTCCCCTCTGGAGGAGTATGTGACCTCATCAACACCTATGCCCGAGGATCAGACGAGGGCAACCGCCACACCAGCGAGACTCTGACGTACAAGATTGCCGTCGACTACCACTTCGTTGCAGACTCGCAAGCCTGCAAGTATTCTAACACCGGGACCGGTGTGATGTGGCTGGTGTACGACACCACTCCCGGCGGACAAGCGCCGACCCCACAAACCATATTTGCATATCCGGACACGCTGAAAGCTTGGCCGGCAACATGGAAAGTGAGCCGGGAGCTGTGTCATCGCTTCGTGGTGAAACGGCGATGGTTGTTCAACATGGAGACCGACGGTCGAATTGGTTCGGACATCCCTCCTTCGAATGCAAGTTGGAAGCCGTGCAAGCGCAACATCTACTTCCACAAGTTCACGAGTGGGTTGGGAGTGAGAACGCAGTGGAAGAATGTAACGGACGGAGGAGTTGGTGCGATACAGAGAGGAGCTCTGTACATGGTCATTGCCCCTGGCAATGGCCTTACATTTACTGCCCATGGGCAGACCCGTCTGTACTTTAAGAGTGTCGGCAACCAGTAA----TGAATAAAAACTCC-GTTTTATTATATCTGATGAATGCTCAAAGCTTACATTAATATGTCGTGCGATGGCACGAAAAA-CACACTGGAACGCAGCCCCGGGCTAAAGACCGGGTCTC-AAGAG----ACCCTGCGATACAAAACATCGAAAAAAAAAGATCTATATGAATTACACTTCCTCCGTAGGAGGAAGCACAGGGGGAGAATACCACTTCTCCCCTGGCGACATTTTATAAATCATGCAGTTTGCCTCGAAATACTCCATCTGCCCTGGAGTCATTTCCTTCATCCAGTCTTCATCCCAGTTGGTGAGGATGATTGTAGGCTTAGACTTCATCTGAACTTTCTTCTTCTTGCCATATTTTGGATTTACCACGAACTCTTTCTGACAGCCAACTAACTGTTTCCAACAAGGACAGAATTTAAAAGGAATATCATCTACGATGTTGTAGATTGCGTCTTCGTTGTACGAAGACCAATCAACATTATTTTGCCAATAATTATGAAGCCCTAAGCTTCTGGCCCAAGTAGATTTTCCTGTTCGTGTTGGACCGACGATGTAGAGGCTCTGCTTTCTTGTTCCTTCATCTGTTGGCTGGATAATTGATCCATCCATTCAAGGTCAGAGATAGCCTCTTCGAGGGTGTAACAGGTTGGTTGAAGAAGCATGTATGATTCGGGACTAACCTGGAAGATGTTAGGCTGGAGCCAATCTTTGATTGACTCATTACAAAGAAGATCAGGTGAAGAGGGTGGATGAGGACTGATGAACTCTTCcTGAATCTCAGGGAACAATTTATTTGCAGAGTATTCAAAATACTGCAATTTTGTGGCCCAGTCATAGGGGAACTCTTTACGAACCATAGAGAGGTACTCTAGCTTTGAAGTGGAGTGTGAAATAATCTCTCTCATTATTTCATCTTTGGAAGGTTTCTTTTCAG-AATTTCCCTTGGA--AGGATTTCCTAGGAAGCTTGACTTCCTAGGAATGAAAGTACCTCTCTCAAACAAGGCCAGAGGTTCCTTGAGAATGTAATCCCTGACCTTGTTTACTGATTTTGCACTCTGAATGTTTGGGTGGAACCCTTTGATATCAAAGAACCTTGAGTCAGTGATTCTTACCGGTTTCTCTGTCTGGATTAATGCATGTAAATGCATATCTCCATCTCTATGTGCCTCTCGGGCACATATGATATACTTCGGGGTCCAACGACCAACGAGCTCCCAAATCATCTGACAGAGGATTTCTGGATTTTCTGGACAGTGTGGATATGTTAAGAACGTGTTAACGTTCCTGTGTGAGAAATGACGGTTGGATGAGGAGGAGGCCATATCGGACGACTCCGAGCAGCTTG-AGGGATGGCAGGATGGGAGCTCCAAACTCTATATCA-ACCGGTTGCGCCTTCGAAATCCGCCGCTCCCCC-TTGTATAGTGGTTGTTTATGGGCCGGACCGGGCCGGCCCAGCAGGAAAAGAAGGCGCGCAATAATATTACCGCGCCTTCTTTTTCTGCGAGGGCCCGAAGGGACCGAGCGATTTGATTTAAAGTTCGGTTCTGCTTTGTCTGATTTATCTAAAGCAGCCCAATCTAAAGAAACCGGTCCCCTGCGACTATAAATTGTCTCACAAGTGCGATTCATTCAT
>F1_4
GGATCCACAGAACTCCTTCTTTGTACAGCCGCGGGTACCCACAGCAGCTCCGACATCCGGAGGAGTGTCGTGGAGTCGCGTAGGCGAGGTAGCTATTTTGAGCTTTGTTGCTTTGATTATCTTTTACCTGCTTTACCTTTGGGTGCTGAGAGATCTTATCTTAGTTCTGAAGGCTCGACAAGGCAGATCCACGGAGGAGCTGATATTTGGAATACAAGCTGTGGATAGGAGCAACCCTATCCCTAATACACAGGCACCACCAATTCAGGGGAATCCCGGGCCGTTCGTTCCAGGCACGGGATAA--GCAATCAGCC---ATGTCTACTTCCAAGAGGAAACGGGGAGATGATTCGAACTGGAATAAGCGGACGACTAAGAAGAAGCCTTCTTCAGCTGGTCTGAAGAAGGCTGGAAGCAAGGCCGAAAGGCCATCCCTTCAGATCCAGACACTCCAGCATGCTGGGTCCACCATGATAACAGTCCCCTCCGGAGGAGTATGTGACCTCATCAACACCTATGCCCGAGGATCAGACGAGGGCAACCGCCACACCAGCGAGACTCTGACGTACAAGATTGCCGTCGACTACCACTTCGTTGCAGACTCGCAAGCCTGCAAGTATTCTAACACCGGGACCGGTGTGATGTGGCTGGTGTACGACACCACTCCCGGCGGACAAGCGCCGACCCCACAAACCATATTTGCATATCCGGACACGCTGAAAGCTTGGCCGGCAACATGGAAAGTGAGCCGGGAGCTGTGTCATCGCTTCGTGGTGAAACGGCGATGGTTGTTCAACATGGAGACCGACGGTCGAATTGGTTCGGACATCCCTCCTTCGAATGCAAGTTGGAAGCCGTGCAAGCGCaacatctaCttcCACAAGTTCACGAGTGGGtTGGGagtGAGAACGCAGTGGAAGAATGTAACGGACGGAGGAGTTGGTGCGATACAGAGAGGAGCTCTGTACATGATCATTGCCCCTGGCAATGGcCTTACATTTACTGCCCATGGGCAGACCCGTCTGTACTTTAAGAGTGTCGGCAACCAGTAA----TGAATAAAAACTCC-GTTTTAtTATAtcTgatgaatgctCaaAgcttacAttaatATgTcgtGcgaTGGCacgaaaaA-CACACTGGAAcgcagCcCcGGgCtaAagaCCGGgtcTc-AAGAg----accctgCgatAcAAaAcatCGAAAAAACAAGATCTATATGAATTACACTTCCTCCGTAGGAGGAAGCACAGGGGGAGAATACCACTTCTCCCCTGGCGACATTTTATAAATCATGCAGTTTGCCTCGAAATACTCCATCTGCCCTGGAGTCATTTCCTTCATCCAGTCTTCATCCCAGTTGGTGAGGATGATTGTAGGCTTAGACTTCATCTGAACTTTCTTCTTCTTGCCATATTTTGGATTTACCACGAACTCTTTCTGACAGCCAACTAACTGTTTCCAACAAGGACAGAATTTAAAAGGAATATCATCTACGATGTTGTAGATTGCGTCTTCGTTGTACGAAGACCAATCAACATTATTTTGCCAATAATTATGAAGCCCTAAGCTTCTGGCCCAAGTAGATTTTCCTGTTCGTGTTGGACCGACGATGTAGAGGCTCTGCTTTCTTGTTCCTTCATCTGTTGGCTGGATAATTGATccatccattcaaggTCAGagAtAGcctctTCgaGgGtGTaACAGGTTGgttgaAGAAGCATGTATGATTCGGGACTAACCTGGAAGaTGTTAGgctGGAGCCAATCTTTGATTGACTCATTACAAAgaAgatcagGtgaAgAgGGtgGatgaggactgatGAactctTccTgaatctcagggAAcaatttAtTTgcagagtatTcaaaAtActgcaatttTgtgGccCagtcatAggGGAACtctTTACgAACCATAGAGAGGTActCTAGCTTTGAAGTGGAGTGTGAAATAATCTCTCTCATTATTTCATCTTTGGAAGGTTTCTTTTCAG-AATTTCCCTTGGA--AGGAtTTCCTAGGAAGCTTGACTTCCTAGGAATGAAAGTACCTCTCTCAAACAAGGCCAGAGGTTCCTTGAGAATGTAATCCCTGACCTTGTTTACTGATTTTGCACTCTGAATGTTTGGGTGGAACCCTTTGATATCAAAGAACCTTGAGTCAGTGATTCTTACCGGTTTCTCTGTCTGGATTAATGCATGTAAATGCATATCTCCATCTCTATGTGCCTCTCGGGCACATATGATATACTTCGGGGTCCAACGACCAACGAGCTCCCAAATCATCTGACAGAGGATTTCTGGATTTTCTGGACAGTGTGGATATGTTAAGAACGTGTTAACGTTCCTGTGTGAGAACTGACGGTTGGATGAGGAGGAGGCCATATCGGACGACTCCGAGCAGCTTG-AGGGATGGCAGGATGGGAGCTCCAAACTCTATATCA-ACCGGTTGCGCCTTCGAAATCCGCCGCTCCCCC-TTTTATAGTGGTTGTTTATGGGCCGGACCGGGCCGGCCCAGCAGGAAAAGAAGGCGCGCAATAATATTACCGCGCCTTCTTTTTCTGCGAGGGCCCGAAGGGACCGAGCGATTTGATTTAAAGTTCGGTTCTGCTTTGTCTGATTTATCTAAAGCAGCCCAATCTAAAGAAACCGGTCCCCTGCGACTATAAATTGTCTCACATGTGCGATTCATGCAT
>F1_3
GGATCCACAGAACTCCTTCTTTGTACAGCCGCGGGTACCCACAGCAGCTCCGACATCCGGAGGAGTGTCGTGGAGTCGCGTAGGCGAGGTAGCTATTTTGAGCTTTGTTGCTTTGATTATCTTTTACCTGCTTTACCTTTGGGTGCTGAGAGATCTTATCTTAGTTCTGAAGGCTCGACAAGGCAGATCCACGGAGGAGCTGATATTTGGAATACAAGCTGTGGATAGGAGCAACCCTATCCCTAATACACAGGCACCACCAATTCAGGGGAATCCCGGGCCGTTCGTTCCAGGCACGGGATAA--GCAATCAGCC---ATGTCTACTTCCAAGAGGAAACGGGGAGATGATTCGAACTGGAATAAGCGGACGACTAAGAAGAAGCCTTCTTCAGCTGGTCTGAAGAAGGCTGGAAGCAAGGCCGAAAGGCCATCCCTTCAGATCCAGACACTCCAGCATGCTGGGTCCACCATGATAACAGTCCCCTCCGGAGGAGTATGTGACCTCATCAACACCTATGCCCGAGGATCAGACGAGGGCAACCGCCACACCAGCGAGACTCTGACGTACAAGATTGCCGTCGACTACCACTTCGTTGCAGACTCGCAAGCCTGCAAGTATTCTAACACCGGGACCGGTGTGATGTGGCTGGTGTACGACACCACTCCCGGCGGACAAGCGCCGACCCCACAAACCATATTTGCATATCCGGACACGCTGAAAGCTTGGCCGGCAACATGGAAAGTGAGCCGGGAGCTGTGTCATCGCTTCGTGGTGAAACGGCGATGGTTGTTCAACATGGAGACCGACGGTCGAATTGGTTCGGACATCCCTCCTTCGAATGCAAGTTGGAAGCCGTGCAAGCGCAACATCTACTTCCACAAGTTCACGAGTGGGTtGGGAGTGAGAACGCAGTGGAAGAATGTAACGGACGGAGGAGTTGGTGCGATACAGAGAGGAGCTCTGTACATGGTCATTGCCCCTGGCAATGGCCTTACATTTACTGCCCATGGGCAGACCCGTCTGTACTTTAAGAGTGTCGGCAACCAGTAA----TGAATAAAAACTCC-GTTTTATTATATCTGATGAATGCTCAAAGCTTACATTAATATGTCGTGCGATGGCACGAAAAA-CACACTGGAACGCAGCCCCGGGCTAAAGACCGGGTCTC-AAGAG----ACCCTGCGATACAAAACATCGAAAAAACAAGATCTATATGAATTACACTTCCTCCGTAGGAGGAAGCACAGGGGGAGAATACCACTTCTCCCCTGGCGACATTTTATAAATCATGCAGTTTGCCTCGAAATACTCCATCTGCCCTGGAGTCATTTCCTTCATCCAGTCTTCATCCCAGTTGGTGAGGATGATTGTAGGCTTAGACTTCATCTGAACTTTCTTCTTCTTGCCATATTTTGGATTTACCACGAACTCTTTCTGACAGCCAACTAACTGTTTCCAACAAGGACAGAATTTAAAAGGAATATCATCTACGATGTTGTAGATTGCGTCTTCGTTGTACGAAGACCAATCAACATTATTTTGCCAATAATTATGAAGCCCTAAGCTTCTGGCCCAAGTAGATTTTCCTGTTCGTGTTGGACCGACGATGTAGAGGCTCTGCTTTCTTGTTCCTTCATCTGTTGGCTGGATAATTGATCCATCCATTCAAGGTCAGAGATAGCCTCTTCGAGGGTGTAACAGGTTGGTTGAAGAAGCATGTATGATTCGGGACTAACCTGGAAGATGTTAGGCTGGAGCCAATCTTTGATTGACTCATTACAAAGAAGATCAGGTGAAGAGGGTGGATGAGGACTGATGAACTCTTCCTGAATCTCAGGGAACAATTTATTTGCAGAGTATTCAAAATACTGCAATTTTGTGGCC-AGTCATAGGGGAACTCTTTACGAACCATAGAGAGGTACTCTAGCTTTGAAGTGGAGTGTGAAATAATCTCTCTCATTATTTCATCTTTGGAAGGTATCTTTTCAG-AATTTCCCTTGGA--AGGATTTCCTAGGAAGCTTGACTTCCTAGGAATGAAAGTACCTCTCTCAAACAAGGCCAGAGGTTCCTTGAGAATGTAATCCCTGACCTTGTTTACTGATTTTGCACTCTGAATGTTTGGGTGGAACCCTTTGATATCAAAGAACCTTGAGTCAGTGATTCTTACCGGTTTCTCTGTCTGGATTAATGCATGTAAATGCATATCTCCATCTCTATGTGCCTCTCGGGCACATATGATATACTTCGGGGTCCAACGACCAACGAGCTCCCAAATCATCTGACAGAGGATTTCTGGATTTTCTGGACAGTGTGGATATGTTAAGAACGTGTTAACGTTCCTGTGTGAGAACTGACGGTTGGATGAGGAGGAGGCCATATCGGACGACTCCGAGCAGCTTG-AGGGATGGCAGGATGGGAGCTCCAAACTCTATATCA-ACCGGTTGCGCCTTCGAAATCCGCCGCTCCCCC-TTTTGTAGTGGTTGTTTATGGGCCGGACCGGGCCGGCCCAGCAGGAAAAGAAGGCGCGCAATAATATTACCGCGCCTTCTTTTTCTGCGAGGGCCCGAAGGGACCGAGCGATTTGATTTAAAGTTCGGTTCTGCTTTGTCTGATTTATCTAAAGCAGCCCAATCTAAAGAAACCGGTCCCCTGCGACTATAAATTGTCTCACAAGTGCGATTCATTCAT
>F1_2
GGATCCACAGAACTCCTTCTTTGTACAGCCGCGGGTACCCACAGCAGCTCCGACATCCGGAGGAGTGTCGTGGAGTCGCGTAGGCGAGGTAGCTATTTTGAGCTTTGTTGCTTTGATTATCTTTTACCTGCTTTACCTTTGGGTGCTGAGAGATCTTATCTTAGTTCTGAAGGCTCGACAAGGCAGATCCACGGAGGAGCTGATATTTGGAATACAAGCTGTGGATAGGAGCAACCCTATCCCTAATACACAGGCACCACCAATTCAGGGGAATCCCGGGCCGTTCGTTCCAGGCACGGGATAA--GCAATCAGCC---ATGTCTACTTCCAAGAGGAAACGGGGAGATGATTCGAACTGGAATAAGCGGACGACTAAGAAGAAGCCTTCTTCAGCTGGTCTGAAGAAGGCTGGAAGCAAGGCCGAAAGGCCATCCCTTCAGATCCAGACACTCCAGCATGCTGGGTCCACCATGATAACAGTCCCCTCCGAAGGAGTATGTGACCTCATCAACACCTATGCCCGAGGATCAGACGAGGGCAACCGCCACACCAGCGAGACTCTGACGTACAAGATTGCCGTCGACTACCACTTCGTTGCAGACTCGCAAGCCTGCAAGTATTCTAACACCGGGACCGGTGTGATGTGGCTGGTGTACGACACCACTCCCGGCGGACAAGCGCCGACCCCACAAACCATATTTGCATATCCGGACACGCTGAAAGCTTGGCCGGCAACATGGAAAGTGAGCCGGGAGCTGTGTCATCGCTTCGTGGTGAAACGGCGATGGTTGTTCAACATGGAGACCGACGGTCGAATTGGTTCGGACATCCCTCCTTCGAATGCAAGTTGGAAGCCGTGCAAGCGCAACATCTACTTCCACAAGTTCACGAGTGGGTTGGGAGTGAGAACGCAGTGGAAGAATGTAACGGACGGAGGAGTTGGTGCGATACAGAGAGGAGCTCTGTACATGGTCATTGCCCCTGGCAATGGCCTTACATTTACTGCCCATGGGCAGACCCGTCTGTACTTTAAGAGTGTCGGCAACCAGTAA----TGAATAAAAACTCC-GTTTTATTATATCTGATGAATGCTCAAAGCTTACATTAATATGTCGTGCGATGGCACGAAAAA-CACACTGGAACGCAGCCCCGGGCTAAAGACCGGGTCTC-AAGAG----ACCCTGCGATACAAAACATCGAAAAAACAAGATCTATATGAATTACACTTCCTCCGTAGGAGGAAGCACAGGGGGAGAATACCACTTCTCCCCTGGCGACATTTTATAAATCATGCAGTTTGCCTCGAAATACTCCATCTGCCCTGGAGTCATTTCCTTCATCCAGTCTTCATCCCAGTTGGTGAGGATGATTGTAGGCTTAGACTTCATCTGAACTTTCTTCTTCTTGCCATATTTTGGATTTACCACGAACTCTTTCTGACAGCCAACTAACTGTTTCCAACAAGGACAGAATTTAAAAGGAATATCATCTACGATGTTGTAGATTGCGTCTTCGTTGTACGAAGACCAATCAACATTATTTTGCCAATAATTATGAAGCCCTAAGCTTCTGGCCCAAGTAGATTTTCCTGTTCGTGTTGGACCGACGATGTAGAGGCTCTGCTTTCTTGTTCCTTCATCTGTTGGCTGGATAATTGATCCATCCATTCAAGGTCAGAGATAGCCTCTTCGAGGGTGTAACAGGTTGGtTGAAGAAGCATGTATGATTCGGGACTAACCTGGAAGATGTTAGGCTGGAGCCAATCTTTGATTGACTCATTACAAAGAAGATCAAGTGAAGAGGGTGGATGAGGACTGATGAACTCTTCCTGAATCTCAGGGAACAATTTATTTGCAGAGTATTCAAAATACTGCAATTTTGTGGCCCAGTCATAGGGGAACTCTTTACGAACCATAGAGAGGTACTCTAGCTTTGAAGTGGAGTGTGAAATAATCTCTCTCATTATTTCATCTTTGGAAGGTTTCTTTTCAG-AATTTCCCTTGGA--AGGATTTCCTAGGAAGCTTGACTTCCTAGGAATGAAAGTACCTCTCTCAAACAAGGCCAGAGGTTCCTTGAGAATGTAATCCCTGACCTTGTTTACTGATTTTGCACTCTGAATGTTTGGGTGGAACCCTTTGATATCAAAGAACCTTGAGTCAGTGATTCTTACCGGTTTCTCTGTCTGGATTAATGCATGTAAATGCATATCTCCATCTCTATGTGCCTCTCGGGCACATATGATATACTTCGGGGTCCAACGACCAACGAGCTCCCAAATCATCTGACAGAGGATTTCTGGATTTTCTGGACAGTGTGGATATGTTAAGAACGTGTTAACGTTCCTGTGTGAGAACTGACGGTTGGATGAGGAGGAGGCCATATCGGACGACTCCGAGCAGCTTG-AGGGATGGCAGGATGGGAGCTCCAAACTCTATATCA-ACCGGTTGCGCCTTCGAAATCCGCCGCTCCCCC-TTTGATAGTGGTTGTTTATGGGCCGGACCGGGCCGGCCCAGCAGGAAAAGAAGGCGCGCAATAATATTACCGCGCCTTCTTTTTCTGCGAGGGCCCGAAGGGACCGAGCGATTTGATTTAAAGTTCGGTTCTGCTTTGTCTGATTTATCTAAAGCAGCCCAATCTAAAGAAACCGGTCCCCTGCGACTATAAATTGTCTCACAAGTGCGATTCATTCAT
>1F_1
GGATCCACAGAACTCCTTCTTTGTACAGCCGCGGGTACCCACAGCAGCTCCGACATCCGGAGGAGTGTCGTGGAGTCGCGTAGGCGAGGTAGCTATTTTGAGCTTTGTTGCTTTGATTATCTTTTACCTGCTTTACCTTTGGGTGCTGAGAGATCTTATCTTAGTTCTGAAGGCTCGACAAGGCAGATCCACGGAGGAGCTGATATTTGGAATACAAGCTGTGGATAGGAGCAACCCTATCCCTAATACACAGGCACCACCAATTCAGGGGAATCCCGGGCCGTTCGTTCCAGGCACGGGATAA--GCAATCAGCC---ATGTCTACTTCCAAGAGGAAACGGGGAGATGATTCGAACTGGAATAAGCGGACGACTAAGAAGAAGCCTTCTTCAGCTGGTCTGAAGAAGGCTGGAAGCAAGGCCGAAAGGCCATCCCTTCAGATCCAGACACTCCAGCATGCTGGGTCCACCATGATAACAGTCCCCTCCGGAGGAGTATGTGACCTCATCAACACCTATGCCCGAGGATCAGACGAGGGCAACCGCCACACCAGCGAGACTCTGACGTACAAGATTGCCGTCGACTACCACTTCGTTGCAGACTCGCAAGCCTGCAAGTATTCTAACACCGGGACCGGTGTGATGTGGCTGGTGTACGACACCACTCCCGGCGGACAAGCGCCGACCCCACAAACCATATTTGCATATCCGGACACGCTGAAAGCTTGGCCGGCAACATGGAAAGTGAGCCGGGAGCTGTGTCATCGCTTCGTGGTGAAACGGCGATGGTTGTTCAACATGGAGACCGACGGTCGAATTGGTTCGGACATCCCTCCTTCGAATGCAAGTTGGAAGCCGTGCAAGCGCAACATCTACTTCCACAAGTTCACGAGTGGGTTGGGAGTGAGAACGCAGTGGAAGAATGTAACGGACGGAGGAGTTGGTGCGATACAGAGAGGAGCTCTGTACATGGTCATTGCCcCTGGCAATGGCCTTACATTTACTGCCCATGGGCAGACCCGTCTGTACTTTAAGAGTGTCGGCAACCAGTAA----TGAATAAAAACTCC-GTTTTatTATATCTGATGAATGCTCAAAGCTTACATTAATATGTCGTGCGATGGCACGAAAAA-CACACTGGAACGCAGCCCCGGGCTAAAGACCGGGTCTC-AAGAG----AcCCTGCGATACAAAACATCGAAAAAACAAGATCTATATGAATTACACTTCCTCCGTAGGAGGAAGCACAGGGGGAGAATACCACTTCTCCCCTGGCGACATTTTATAAATCATGCAGTTTGCCTCGAAATACTCCATCTGCCCTGGAGTCATTTCCTTCATCCAgTCTTCATCCCAGTTGGTGAGGATGATTGTAGGCTTAGACTTCATCTGAACTTTCTTCTTCTTGCCATATTTTGGATTTACCACGAACTCTTTCTGACAGCCAACTAACTGTTTCCAACAAGGACAGAATTTAAAAGGAATATCATCTACGATGTTGTAGATTGCGTCTTCGTTGTACGAAGACCAATCAACATTATTTTGCCaATAATTATGAAGCCCTAAGCTTCTGGCcCAAGTAgATTTTCCTGTTCGTGTTGGACCGACGAtGTAGAgGCTCTGCtTTCtTGTTCCTTCATCTGTTGGCtGGAtAATtGATCCATCCATTCAAGGTCAGAGATAGCCTCTTCGAGGGTGTAACAGGTTGGTTGAAGAAGCATGTATGATTCGGGACTAACCTGGAAGATGTTAGGCTGGAGCCAATCTTTGATTGACTCATTACAAAGAAGATCAGGTGAAGAGGGTGGATGAGGACTGATGAACTCTTCCTGAATCTCAGGGAACAATTTATTTGCAGAGTATTCAAAATACTGCAATTTTGTGGCCCAGTCATAGGGGAACTCTTTACGAACCATAGAGAGGTACTCTAGCTTTGAAGTGGAGTGTGAAATAATCTCTCTCATTATTTCATCTTTGGAAGGTTTCTTTTCAG-AATTTCCCTTGGA--AGGATTTCCTAGGAAGCTTGACTTCCTAGGAATGAAAGTAcCTCTCTCAAACAAGGCCAGAGGTTCCTTGAGAATGTAATCCCTGACCTTGTTTACTGATTTTGCACTCTGAATGTTTGGGTGGAACCCTTTGATATCAAAGAACCTTGAGTCAGTGATTCTTACCGGTTTCTCTGTCTGGATTAATGCATGTAAATGCATATCTCCATCTCTATGTGCCTCTCGGGCACATATGATATACTTCGGGGTCCAACGACCAACGAGCTCCCAAATCATCTGACAGAGGATTTCTGGATTTTCTGGACAGTGTGGATATGTTAAGAACGTGTTAACGTTCCTGTGTGAGAACTGACGGTTGGATGAGGAGGAGGCCATATCGGACGACTCCGAGCAGCTTG-AGGGATGGCAGGATGGGAGCTCCAAACTCTATATCA-ACCGGTTGCGCCTTCGAAATCCGCCGCTCCCCC-TTTTAGAGTGGTTGTTTATGGGCCGGACCGGGCCGGCCCAGCAGGAAAAGAAGGCGCGCAATAATATTACCGCGCCTTCTTTTTCTGCGAGGGCCCGAAGGGACCGAGCGATTTGATTTAAAGTTCGGTTCTGCTTTGTCTGATTTATCTAAAGCAGCCCAATCTAAAGAAACCGGTCCCCTGCGACTATAAATTGTCTCACAAGTGCGATTCATTCAT
>F1_1
GGATCCACAGAACTCCTTCTTTGTACAGCCGCGGGTACCCACAGCAGCTCCGACATCCGGAGGAGTGTCGTGGAGTCGCGTAGGCGAGGTAGCTATTTTGAGCTTTGTTGCTTTGATTATCTTTTACCTGCTTTACCTTTGGGTGCTGAGAGATCTTATCTTAGTTCTGAAGGCTCGACAAGGCAGATCCACGGAGGAGCTGATATTTGGAATACAAGCTGTGGATAGGAGCAACCCTATCCCTAATACACAGGCACCACCAATTCAGGGGAATCCCGGGCCGTTCGTTCCAGGCACGGGATAA--GCAATCAGCC---ATGTCTACTTCCAAGAGGAAACGGGGAGATGATTCGAACTGGAATAAGCGGACGACTAAGAAGAAGCCTTCTTCAGCTGGTCTGAAGAAGGCTGGAAGCAAGGCCGAAAGGCCATCCCTTCAGATCCAGACACTCCAGCATGCTGGGTCCACCATGATAACAGTCCCCTCCGGAGGAGTATGTGACCTCATCAACACCTATGCCCGAGGATCAGACGAGGGCAACCGCCACACCAGCGAGACTCTGACGTACAAGATTGCCGTCGACTACCACTTCGTTGCAGACTCGCAAGCCTGCAAGTATTCTAACACCGGGACCGGTGTGATGTGGCTGGTGTACGACACCACTCCCGGCGGACAAGCGCCGACCCCACAAACCATATTTGCATATCCGGACACGCTGAAAGCTTGGCCGGCAACATGGAAAGTGAGCCGGGAGCTGTGTCATCGCTTCGTGGTGAAACGGCGATGGTTGTTCAACATGGAGACCGACGGTCGAATTGGTTCGGACATCCCTCCTTCGAATGCAAGTTGGAAGCCGTGCAAGCGCAACATCTACTTCCACAAGTTCACGAGTGGGTTGGGAGTGAGAACGCAGTGGAAGAATGTAACGGACGGAGGAGTTGGTGCGATACAGAGAGGAGCTCTGTACATGGTCATTGCCCCTGGCAATGGCCTTACATTTACTGCCCATGGGCAGACCCGTCTGTACTTTAAGAGTGTCGGCAACCAGTAA----TGAATAAAAACTCC-GTTTTATTATATCTGATGAATGCTCAAAGCTTACATTAATATGTCGTGCGATGGCACGAAAAA-CACACTGGAACGCAGCCCCGGGCTAAAGACCGGGTCTC-AAGAG----ACCCTGCGATACAAAACATCGAAAAAACAAGATCTATATGAATTACACTTCCTCCGTAGGAGGAAGCACAGGGGGAGAATACCACTTCTCCCCTGGCGACATTTTATAAATCATGCAGTTTGCCTCGAAATACTCCATCTGCCCTGGAGTCATTTCCTTCATCCAGTCTTCATCCCAGTTGGTGAGGATGATTGTAGGCTTAGACTTCATCTGAACTTTCTTCTTCTTGCCATATTTTGGATTTACCACGAACTCTTTCTGACAGCCAACTAACTGTTTCCAACAAGGACAGAATTTAAAAGGAATATCATCTACGATGTTGTAGATTGCGTCTTCGTTGTACGAAGACCAATCAACATTATTTTGCCAATAATTATGAAGCCCTAAGCTTCTGGCCCAAGTAGATTTTCCTGTTCGTGTTGGACCGACGATGTAGAGGCTCTGCTTTCTTGTTCCTTCATCTGTTGGCTGGATAATTGATCCATCCATTCAAGGTCAGAGATAGCCTCTTCGAGGGTGTAACAGGTTGGTTGAAGAAGCATGTATGATTCGGGACTAACCTGGAAGATGTTAGGCTGGAGCCAATCTTTGATTGACTCATTACAAAGAAGATCAGGTGAAGAGGGTGGATGAGGACTGATGAACTCTTCcTGAATCTCAGGGAACAATTTATTTGCAGAGTATTCAAAATACTGCAATTTTGTGGCCCAGTCATAGGGGAACTCTTTACGAACCATAGAGAGGTACTCTAGCTTTGAAGTGGAGTGTGAAATAATCTCTCTCATTATTTCATCTTTGGAAGGTTTCTTTTCAG-AATTTCCCTTGGA--AGGATTTCCTAGGAAGCTTGACTTCCTAGGAATGAAAGTACCTCTCTCAAACAAGGCCAGAGGTTCCTTGAGAATGTAATCCCTGACCTTGTTTACTGATTTTGCACTCTGAATGTTTGGGTGGAACCCTTTGATATCAAAGAACCTTGAGTCAGTGATTCTTACCGGTTTCTCTGTCTGGATTAATGCATGTAAATGCATATCTCCATCTCTATGTGCCTCTCGGGCACATATGATATACTTCGGGGTCCAACGACCAACGAGCTCCCAAATCATCTGACAGAGGATTTCTGGATTTTCTGGACAGTGTGGATATGTTAAGAACGTGTTAACGTTCCTGTGTGAGAACTGACGGTTGGATGAGGAGGAGGCCATATCGGACGACTCCGAGCAGCTTG-AGGGATGGCAGGATGGGAGCTCCAAACTCTATATCA-ACCGGTTGCGCCTTCGAAATCCGCCGCTCCCCC-TTTTAGAGTGGTTGTTTATGGGCCGGACCGGGCCGGCCCAGCAGGAAAAGAAGGCGCGCAATAATATTACCGCGCCTTCTTTTTCTGCGAGGGCCCGAAGGGACCGAGCGATTTGATTTAAAGTTCGGTTCTGCTTTGTCTGATTTATCTAAAGCAGCCCAATCTAAAGAAACCGGTCCCCTGCGACTATAAATTGTCTCACAAGTGCGATTCATTCAT
>2F_2
GGATCCACAGAACTCCTTCTTTGTACAGCCGCGGGTACCCACAGCAGCTCCGACATCCGGAGGAGTGTCGTGGAGTCGCGTAGGCGAGGTAGCTATTTTGAGCTTTGTTGCTTTGATTATCTTTTACCTGCTTTACCTTTGGGTGCTGAGAGATCTTATCTTAGTTCTGAAGGCTCGACAAGGCAGATCCACGGAGGAGCTGATATTTGGAATACAAGCTGTGGATAGGAGCAACCCTATCCCTAATACACAGGCACCACCAATTCAGGGGAATCCCGGGCCGTTCGTTCCAGGCACGGGATAA--GCAATCAGCC---ATGTCTACTTCCAAGAGGAAACGGGGAGATGATTCGAACTGGAATAAGCGGACGACTAAGAAGAAGCCTTCTTCAGCTGGTCTGAAGAAGGCTGGAAGCAAGGCCGAAAGGCCATCCCTTCAGATCCAGACACTCCAGCATGCTGGGTCCACCATGATAACAGTCCCCTCCGGAGGAGTATGTGACCTCATCAACACCTATGCCCGAGGATCAGACGAGGGCAACCGCCACACCAGCGAGACTCTGACGTACAAGATTGCCGTCGACTACCACTTCGTTGCAGACTCGCAAGCCTGCAAGTATTCTAACACCGGGACCGGTGTGATGTGGCTGGTGTACGACACCACTCCCGGCGGACAAGCGCCGACCCCACAAACCATATTTGCATATCCGGACACGCTGAAAGCTTGGCCGGCAACATGGAAAGTGAGCCGGGAGCTGTGTCATCGCTTCGTGGTGAAACGGCGATGGTTGTTCAACATGGAGACCGACGGTCGAATTGGTTCGGACATCCCTCCTTCGAATGCAAGTTGGAAGCCgTGCAAGCGCAACATCTACTTCCACAAGTTCACGAGTGGGTTGGGAGTGAGAACGCAGTGGAAGAATGTAACGGACGGAGGAGTTGGTGCGATACAGAGAGGAGCTCTGTACATGGTCATTGCCCCTGGCAATGGCCTTACATTTACTGCCCATGGGCAGACCCGTCTGTACTTTAAGAGTGTCGGCAACCAGTAA----TGAATAAAAACTCC-GTTTTATTATATCTGATGAATGCTCAAAGCTTACATTAATATGTCGTGCGATGGCACGAAAAA-CACACTGGAACGCAGCCCCGGGCTAAAGACCGGGTCTC-AAGAG----ACCCTGCGATACAAAACATCGAAAAAACAAGATCTATATGAATTACACTTCCTCCGTAGGAGGAAGCACAGGGGGAGAATACCACTTCTCCCCTGGCGACATTTTATAAATCATGCAGTTTGCCTCGAAATACTCCATCTGCCCTGGAGTCATTTCCTTCATCCAGTCTTCATCCCAGTTGGTGAGGATGATTGTAGGCTTAGACTTCATCTGAACTTTCTTCTTCTTGCCATATTTTGGATTTACCACGAACTCTTTCTGACAGCCAACTAACTGTTTCCAACAAGGACAGAATTTAAAAGGAATATCATCTACGATGTTGTAGATTGCGTCTTCGTTGTACGAAGACCAATCAACATTATTTTGCCAATAATTATGAAGCCCTAAGCTTCTGGCCCAAGTAGATTTTCCTGTTCGTGTTGGACCGACGATGTAGAGGCTCTGCTTTCTTGTTCCTTCATCTGTTGGCTGGATAATTGATCCATCCATTCAAGGTCAGAGATAGCCTCTTCGAGGGTGTAACAGGTTGGTTGAAGAAGCATGTATGATTCGGGACTAACCTGGAAGATGTTAGGCTGGAGCCAATCTTTGATTGACTCATTACAAAGAAGATCAGGTGAAGAGGGTGGATGAGGACTGATGAACTCTTCCTGAATCTCAGGGAACAATTTATTTGCAGAGTATTCAAAATACTGCAATTTTGTGGCCCAGTCATAGGGGAACTCTTTACGAACCATAGAGAGGTACTCTAGCTTTGAAGTGGAGTGTGAAATAATCTCTCTCATTATTTCATCTTTGGAAGGTTTCTTTTCAG-AATTTCCCTTGGA--AGGATTTCCTAGGAAGCTTGACTTCCTAGGAATGAAAGTACcTCTCTCAAACAAGGCCAGAGGTTCCTTGAgAATGTAATCCCTGACCTTGTTTACTGATTTTGCACTCTGAATGTTTGGGTGGAACCCTTTGATATCAAAGAACCTTGAGTCAGTGATTCTTACCGGTTTCTCTGTCTGGATTAATGCATGTAAATGCATATCTCCATCTCTATGTGCCTCTCGGGCACATATGATATACTTCGGGGTCCAACGACCAACGAGCTCCCAAATCATCTGACAGAGGATTTCTGGATTTTCTGGACAGTGTGGATATGTTAAGAACGTGTTAACGTTCCTGTGTGAGAACTGACGGTTGGATGAGGAGGAGGCCATATCGGACGACTCCGAGCAGCTTG-AGGGATGGCAGGATGGGAGCTCCAAACTCTATATCA-ACCGGTTGCGCCTTCGAAATCCGCCGCTCCCCC-TTTTATAGTGGTTGTTTATGGGCCGGACCGGGCCGGCCCAGCAGGAAAAGAAGGCGCGCAATAATATTACCGCGCCTTCTTTTTCTGCGAGGGCCCGAAGGGACCGAGCGATTTGATTTAAAGTTCGGTTCTGCTTTGTCTGATTTATCTAAAGCAGCCCAATCTAAAGAAACCGGTCCCCTGCGACTATAAATTGTCTCACAAGTGCGATTCATTCAT
>3F_1
GGATCCACAGAACTCCTTCTTTGTACAGCCGCGGGTACCCACAGCAGCTCCGACATCCGGAGGAGTGTCGTGGAGTCGCGTAGGCGAGGTAGCTATTTTGAGCTTTGTTGCTTTGATTATCTTTTACCTGCTTTACCTTTGGGTGCTGAGAGATCTTATCTTAGTTCTGAAGGCTCGACAAGGCAGATCCACGGAGGAGCTGATATTTGGAATACAAGCTGTGGATAGGAGCAACCCTATCCCTAATACACAGGCACCACCAATTCAGGGGAATCCCGGGCCGTTCGTTCCAGGCACGGGATAA--GCAATCAGCC---ATGTCTACTTCCAAGAGGAAACGGGGAGATGATTCGAACTGGAATAAGCGGACGACTAAGAAGAAGCCTTCTTCAGCTGGTCTGAAGAAGGCTGGAAGCAAGGCCGAAAGGCCATCCCTTCAGATCCAGACACTCCAGCATGCTGGGTCCACCATGATAACAGTCCCCTCCGGAGGAGTATGTGACCTCATCAACACCTATGCCCGAGGATCAGACGAGGGCAACCGCCACACCAGCGAGACTCTGACGTACAAGATTGCCGTCGACTACCACTTCGTTGCAGACTCGCAAGCCTGCAAGTATTCTAACACCGGGACCGGTGTGATGTGGCTGGTGTACGACACCACTCCCGGCGGACAAGcGCcgAcCCCACAAACCATATTTGCATATCCGGACACGCTGAAAGCTTGGCCGGCAACATGGAAAGTGAGCCGGGAGCTGTGTCATCGCTTCGTGGTGAAACGGCGATGGTTGTTCAACATGGAGACCGACGGTCGAATTGGTTCGGACATCCCTCCTTCGAATGCAAGTTGGAAGCCGTGCAAGCGCAACATCTACTTCCACAAGTTCACGAGTGGGTTGGGAGTGAGAACGCAGTGGAAGAATGTAACGGACGGAGGAGTTGGTGCGATACAGAGAGGAGCTCTGTACATGGTCATTGCCCCTGGCAATGGCCTTACATTTACTGCCCATGGGCAGACCCGTCTGTACTTTAAGAGTGTCGGCAACCAGTAA----TGAATAAAAACTCC-GTTTTATTATATCTGATGAATGCTCAAAGCTTACATTAATATGTCGTGCGATGGCACGAAAAA-CACACTGGAACGCAGCCCCGGGCTAAAGACCGGGTCTC-AAGAG----ACCCTGCGATACAAAACATCGAAAAAACAAGATCTATATGAATTACACTTCCTCCGTAGGAGGAAGCACAGGGGGAGAATACCACTTCTCCCCTGGCGACATTTTATAAATCATGCAGTTTGCCTCGAAATACTCCATCTGCCCTGGAGTCATTTCCTTCATCCAGTCTTCATCCCAGTTGGTGAGGATGATTGTAGGCTTAGACTTCATCTGAACTTTCTTCTTCTTGCCATATTTTGGATTTACCACGAACTCTTTCTGACAGCCAACTAACTGTTTCCAACAAGGACAGAATTTAAAAGGAATATCATCTACGATGTTGTAGATTGCGTCTTCGTTGTACGAAGACCAATCAACATTATTTTGCCAATAATTATGAAGCCCTAAGCTTCTGGCCCAAGTAGATTTTCCTGTTCGTGTTGGACCGACGATGTAGAGGCTCTGCTTTCTTGTTCCTTCATCTGTTGGCTGGATAATTGATCCATCCATTCAAGGTCAGAGATAGCCTCTTCGAGGGTGTAACAGGTTGGTTGAAGAAGCATGTATGATTCGGGACTAACCTGGAAGATGTTAGGCTGGAGCCAATCTTTGATTGACTCATTACAAAGAAGATCAGGTGAAGAGGGTGGATGAGGACTGATGAACTCTTCCTGAATCTCAGGGAACAATTTATTTGCAGAGTATTCAAAATACTGCAATTTTGTGGCCCAGTCATAGGGGAACTCTTTACGAACCATAGAGAGGTACTCTAGCTTTGAAGTGGAGTGTGAAATAATCTCTCTCATTATTTCATCTTTGGAAGGTTTCTTTTCAG-AATTTCCCTTGGA--AGGATTTCCTAGGAAGCTTGACTTCCTAGGAATGAAAGTACcTCTCTCAAACAAGGCCAGAGGTTCCTTGAGAATGTAATCCCTGACCTTGTTTACTGATTTTGCACTCTGAATGTTTGGGTGGAACCCTTTGATATCAAAGAACCTTGAGTCAGTGATTCTTACCGGTTTCTCTGTCTGGATTAATGCATGTAAATGCATATCTCCATCTCTATGTGCCTCTCGGGCACATATGATATACTTCGGGGTCCAACGACCAACGAGCTCCCAAATCATCTGACAGAGGATTTCTGGATTTTCTGGACAGTGTGGATATGTTAAGAACGTGTTAACGTTCCTGTGTGAGAACTGACGGTTGGATGAGGAGGAGGCCATATCGGACGACTCCGAGCAGCTTG-AGGGATGGCAGGATGGGAGCTCCAAACTCTATATCA-ACCGGTTGCGCCTTCGAAATCCGCCGCTCCCCC-TTTTACAGTGGTTGTTTATGGGCCGGACCGGGCCGGCCCAGCAGGAAAAGAAGGCGCGCAATAATATTACCGCGCCTTCTTTTTCTGCGAGGGCCCGAAGGGACCGAGCGATTTGATTTAAAGTTCGGTTCTGCTTTGTCTGATTTATCTAAAGCAGCCCAATCTAAAGAAACCGGTCCCCTGCGACTATAAATTGTCTCACAAGTGCGATTCATTCAT
>4F_1
GGATCCACAGAACTCCTTCTTTGTACAGCCGCGGGTACCCACAGCAGCTCCGACATCCGGAGGAGTGTCGTGGAGTCGCGTAGGCGAGGTAGCTATTTTGAGCATTGTTGTTTTGATTATCTTTTACCTGCTTTACCTTTGGGTGCTGAGAGATCTTATCTTAGTTCTGAAGGCTCGACAAGGCAGATCCACGGAGGAGCTGATATTTGGAATACAAGCTGTGGATAGGAGCAACCCTATCCCTAATACACAGGCACCACCAATTCAGGGGAATCCCGGGCCGTTCGTTCCAGGCACGGGATAA--GCAATCAGCC---ATGTCTACTTCCAAGAGGAAACGGGGAGATGATTCGAACTGGAATAAGCGGACGACTAAGAAGAAGCCTTCTTCAGCTGGTCTGAAGAAGGCTGGAAGCAAGGTCGAAAGGCCATCCCTTCAGATCCAGACACTCCAGCATGCTGGGTCCACCATGATAACAGTCCCCTCCGGAGGAGTATGTGACCTCATCAACACCTATGCCCGAGGATCAGACGAGGGCAACCGCCACACCAGCGAGACTCTGACGTACAAGATTGCCGTCGACTACCACTTCGTTGCAGACTCGCAAGCCTGCAAGTATTCTAACACCGGGACCGGTGTGATGTGGCTGGTGTACGACACCACTCCCGGCGGACAAGCGCCGACCCCACAAACCATATTTGCATATCCGGACACGCTGAAAGCTTGGCCGGCAACATGGAAAGTGAGCCGGGAGCTGTGTCATCGCTTCGTGGTGAAACGGCGATGGTTGTTCAACATGGAGACCGACGGTCGAATTGGTTCGGACATCCCTCCTTCGAATGCAAGTTGGAAGCCGTGCAAGCGCAACATCTACTTCCACAAGTTCACGAGTGGGTTGGGAGTGAGAACGCAGTGGAAGAATGTAACGGACGGAGGAGTTGGTGCGATACAGAGAGGAGCTCTGTACATGGTCATTGCCCCTGGCAATGGCCTTACATTTACTGCCCATGGGCAGAcCCGTCTGTACTTTAAGAGTGTCGGCAACCAGTAA----TGAATAAAAACTCC-GTTTTatTATATCTGATGAATGCTCAAAGCTTACATTAATATGTCGTGCGATGGCACGAAAAA-CACACTGGAACGCAGCCCCGGGCTAAAGACCGGGTCTC-AAGAG----ACCCTGCGATACAAAACATCGAAAAAACAAGATCTATATGAATTACACTTCCTCCGTAGGAGGAAGCACAGGGGGAGAATACCACTTCTCCCCTGGCGACATTTTATAAATCATGCAGTTTGCCTCGAAATACTCCATCTGCCCTGGAGTCATTTCCTTCATCCAGTCTTCATCCCAGTTGGTGAGGATGATTGTAGGCTTAGACTTcATCTGAACTTTCTTCTTCTTGCCATATTTTGGATTTACCACGAACTCTTTCTGACAGCCAACTAACTGTTTCCAACAAGGACAGAATTTAAAAGGAATATCATCTACGATGTTGTAGATTGCGTCTTCGTTGTACGAAGACCAATCAACATTATTTTGCCAATAATTATGAAGCCCTAAGCTTCTGGCCCAAGTAGATTTTCCTGTTCGTGTTGGACCGACGATGTACAGGCTCTGCTTTCTTGTTCCTTCATCTGTTGGCTGGATAATTGATCCATCCATTCAAGGTCAGAGATAGCCTCTTCGAGGGTGTAACAGGTTGGTTGAAGAAGCATGTATGATTCGGGACTAACCTGGAAGATGTTAGGCTGGAGCCAATCTTTGATTGACTCATTACAAAGAAGATCAGGTGAAGAGGGTGGATGAGGACTGATGAACTCTTCcTGAATCTCAGGGAACAATTTATTTGCAGAGTATTCAAAATACTGCAATTTTGTGGCCCAGTCATAGGGGAACTCTTTACGAACCATAGAGAGGTACTCTAGCTTTGAAGTGGAGTGTGAAATAATCTCTCTCATTATTTCATCTTTGGAAGGTTTCTTTTCAG-AATTTCCCTTGGA--AGGATTTCCTAGGAAGCTTGACTTCCTAGGAATGAAAGTAcCTCTCTCAAACAAGGCCAGAGGTTCCTTGAGAATGTAATCCCTGACCTTGTTTACTGATTTTGCACTCTGAATGTTTGGGTGGAACCCTTTGATATCAAAGAACCTTGAGTCAGTGATTCTTACCGGTTTCTCTGTCTGGATTAATGCATGTAAATGCATATCTCCATCTCTATGTGCCTCTCGGGCACATATGATATACTTCGGGGTCCAACGACCAACGAGCTCCCAAATCATCTGACAGAGGATTTCTGGATTTTCTGGACAGTGTGGATATGTTAAGAACGTGTTAACGTTCCTGTGTGAGAACTGACGGTTGGATGAGGAGGAGGCCATATCGGACGACTCCGAGCAGCTTG-AGGGATGGCAGGATGGGAGCTCCAAACTCTATATCA-ACCGGTTGCGCCTTCGAAATCCGCCGCTCCCCC-TTTTATAGTGGTTGTTTATGGGCCGGACCGGGCCGGCCCAGCAGGAAAAGAAGGCGCGCAATAATATTACCGCGCCTTCTTTTTCTGCGAGGGCCCGAAGGGACCGAGCGATTTGATTTAAAGTTCGGTTCTGCTTTGTCTGATTTATCTAAAGCAGCCCAATCTAAAGAAACCGGTCCCCTGCGACTATAAATTGTCTCACAAGTGCGATTCATTCAT
>5F_1
GGATCCACAGAATTCCTTCTTTGTACAGCCGCGGGTACCCACAGCAGCTCCGACATCCGGAGGAGTGTCGTGGAGTCGCGTAGGCGAGGTAGCTATTTTGAGCTTTGTTGCTTTGATTATCTTTTACCTGCTTTACCTTTGGGTGCTGAGAGATCTTATCTTAGTTCTGAAGGCTCGACAAGGCAGATCCACGGAGGAGCTGATATTTGGAATACAAGCTGTGGATAGGAGCAACCCTATCCCTAATACACAGGCACCACCAATTCAGGGGAATCCGGGGCCGTTCGTTCCAGGCACGGGATAA--GCAATCAGCC---ATGTCTACTTCCAAGAGGAAACGGGGAGATGATTCGAACTGGAATAAGCGGACGACTAAGAAGAAGCCTTCTTCAGCTGGTCTGAAGAAGGCTGGAAGCAAGGCCGAAAGGCCATCCCTTCAGATCCAGACACTCCAGCATGCTGGGTCCACCATGATAACAGTCCCCTCCGGAGGAGTATGTGACCTCATCAACACCTATGCCCGAGGATCAGACGAGGGCAACCGCCACACCAGCGAGACTCTGACGTACAAGATTGCCGTCGACTACCACTTCGTTGCAGACTCGCAAGCCTGCAAGTATTCTAACACCGGGACCGGTGTGATGTGGCTGGTGTACGACACCACTCCCGGCGGACAagcGCCGACCCcaCaAACCATATTTGCATATCCGGACACGCTGAAAGCTTGGCCGGCAACATGGAAAGTGAGCCGGGAGCTGTGTCATCGCTTCGTGGTGAAACGGCGATGGTTGTTCAACATGGAGACCGACGGTCGAATTGGTTCGGACATCCCTCCTTCGAATGCAAGTTGGAAGCCGTGCAAGCGCAACATCTACTTCCACAAGTTCACGAGTGGGTTGGGAGTGAGAACGCAGTGGAAGAATGTAACGGACGGAGGAGTTGGTGCGATACAGAGAGGAGCTCTGTACATGGTCATTGCCCCTGGCAATGGCCTTACATTTACTGCCCATGGGCAGACCCGTCTGTACTTTAAGAGTGTCGGCAACCAGTAA----TGAATAAAAACTCC-GtTTTaTtATATCTGATGAATGCTCAAAGCTTACATTAATATGTCGTGCGATGGCACGAAAAA-CACACTGGAACGCAGCCCCGGGCTAAAGACCGGGTCTC-AAGAG----ACCCTGCGATACAAAACATCGAAAAAACAAGATCTATATGAATTACACTTCCTCCGTAGGAGGAAGCACAGGGGGAGAATACCACTTCTCCCCTGGCGACATTTTATAAATCATGCAGTTTGCCTCGAAATACTCCATCTGCCCTGGAGTCATTTCCTTCATCCAGTCTTCATCCCAGTTGGTGAGGATGATTGTAGGCTTAGACTTCATCTGAACTTTCTTCTTCTTGCCATATTTTGGATTTACCACGAACTCTTTCTGACAGCCAACTAACTGTTTCCAACAAGGACAGAATTTAAAAGGAATATCATCTACGATGTTGTAGATTGCGTCTTCGTTGTACGAAGACCAATCAACATTATTTTGCCAATAATTATGAAGCCCTAAGCTTCTGGCCCAAGTAGATTTTCCTGTTCGTGTTGGACCGACGATGTAGAGGCTCTGCTTTCTTGTTCCTTCATCTGTTGGCTGGATAATTGATCCATCCATTCAAGGTCAGAGATAGCCTCTTCGAGGGTGTAACAGGTTGGTTGAAGAAGCATGTATGATTCGGGACTAACCTGGAAGATGTTAGGCTGGAGCCAATCTTTGATTGACTCATTACAAAGAAGATCAGGTGAAGAGGGTGGATGAGGACTGATGAACTCTTCCTGAATCTCAGGGAACAATTTATTTGCAGAGTATTCAAAATACTGCAATTTTGTGGCCCAGTCATAGGGGAACTCTTTACGAACCATAGAGAGGTACTCTAGCTTTGAAGTGGAGTGTGAAATAATCTCTCTCATTATTTCATCTTTGGAAGGTTTCTTTTCAG-AATTTCCCTTGGA--AGGATTTCCTAGGAAGCTTGACTTCCTAGGAATGAAAGTACcTCTCTCAAACAAGGCCAGAGGTTCCTTGAGAATGTAATCCCTGACCTTGTTTACTGATTTTGCACTCTGAATGTTTGGGTGGAACCCTTTGATATCAAAGAACCTTGAGTCAGTGATTCTTACCGGTTTCTCTGTCTGGATTAATGCATGTAAATGCATATCTCCATCTCTATGTGCCTCTCGGGCACATATGATATACTTCGGGGTCCAACGACCAACGAGCTCCCAAATCATCTGACAGAGGATTTCTGGATTTTCTGGACAGTGTGGATATGTTAAGAACGTGTTAACGTTCCTGTGTGAGAACTGACGGTTGGATGAGGAGGAGGCCATATCGGACGACTCCGAGCAGCTTG-AGGGATGGCAGGATGGGAGCTCCAAACTCTATATCA-ACCGGTTGCGCCTTCGAAATCCGCCGCTCCCCC-TTTTATAGTGGTTGTTTATGGGCCGGACCGGGCCGGCCCAGCAGGAAAAGAAGGCGCGCAATAATATTACCGCGCCTTCTTTTTCTGCGAGGGCCCGAAGGGACCGAGCGATTTGATTTAAAGTTCGGTTCTGCTTTGTCTGATTTATCTAAAGCAGCCCAATCTAAAGAAACCGGTCCCCTGCGACTATAAATTGTCTCACAAGTGCGATTCATTCAT
>F1
GGATCCACAGAACTCCTTCTTTGTACAGCCGCGGGTACCCACAGCAGCTCCGACATCCGGAGGAGTGTCGTGGAGTCGCGTAGGCGAGGTAGCTATTTTGAGCTTTGTTGCTTTGATTATCTTTTACCTGCTTTACCTTTGGGTGCTGAGAGATCTTATCTTAGTTCTGAAGGCTCGACAAGGCAGATCCACGGAGGAGCTGATATTTGGAATACAAGCTGTGGATAGGAGCAACCCTATCCCTAATACACAGGCACCACCAATTCAGGGGAATCCCGGGCCGTTCGTTCCAGGCACGGGATAA--GCAATCAGCC---ATGTCTACTTCCAAGAGGAAACGGGGAGATGATTCGAACTGGAATAAGCGGACGACTAAGAAGAAGCCTTCTTCAGCTGGTCTGAAGAAGGCTGGAAGCAAGGCCGAAAGGCCATCCCTTCAGATCCAGACACTCCAGCATGCTGGGTCCACCATGATAACAGTCCCCTCCGGAGGAGTATGTGACCTCATCAACACCTATGCCCGAGGATCAGACGAGGGCAACCGCCACACCAGCGAGACTCTGACGTACAAGATTGCCGTCGACTACCACTTCGTTGCAGACTCGCAAGCCTGCAAGTATTCTAACACCGGGACCGGTGTGATGTGGCTGGTGTACGACACCACTCCCGGCGGACAAGCGCCGACCCCACAAACCATATTTGCATATCCGGACACGCTGAAAGCTTGGCCGGCAACATGGAAAGTGAGCCGGGAGCTGTGTCATCGCTTCGTGGTGAAACGGCGATGGTTGTTCAACATGGAGACCGACGGTCGAATTGGTTCGGACATCCCTCCTTCGAATGCAAGTTGGAAGCCGTGCAAGCGCAACATCTACTTCCACAAGTTCACGAGTGGGTTGGGAGTGAGAACGCAGTGGAAGAATGTAACGGACGGAGGAGTTGGTGCGATACAGAGAGGAGCTCTGTACATGGTCATTGCCCCTGGCAATGGCCTTACATTTACTGCCCATGGGCAGACCCGTCTGTACTTTAAGAGTGTCGGCAACCAGTAA----TGAATAAAAACTCC-GTTTTATTATATCTGATGAATGCTCAAAGCTTACATTAATATGTCGTGCGATGGCACGAAAAA-CACACTGGAACGCAGCCCCGGGCTAAAGACCGGGTCTC-AAGAG----ACCCTGCGATACAAAACATCGAAAAAACAAGATCTATATGAATTACACTTCCTCCGTAGGAGGAAGCACAGGGGGAGAATACCACTTCTCCCCTGGCGACATTTTATAAATCATGCAGTTTGCCTCGAAATACTCCATCTGCCCTGGAGTCATTTCCTTCATCCAGTCTTCATCCCAGTTGGTGAGGATGATTGTAGGCTTAGACTTCATCTGAACTTTCTTCTTCTTGCCATATTTTGGATTTACCACGAACTCTTTCTGACAGCCAACTAACTGTTTCCAACAAGGACAGAATTTAAAAGGAATATCATCTACGATGTTGTAGATTGCGTCTTCGTTGTACGAAGACCAATCAACAtTATTTTGcCAATAATTATGAAGCCCTAAGCTTCTGGCCCAAGTAGATTTTCCTGTTCGTGTTGGACCGACGATGTAGAGGCTCTGCTTTCTTGTTCCTTCATCTGTTGGCTGGATAATTGATCCATCCATTCAAGGTCAGAGATAGCCTCTTCGAGGGTGTAACAGGTTGGTTGAAGAAGCATGTATGATTCGGGACTAACCTGGAAGATGTTAGGCTGGAGCCAATCTTTGATTGACTCAtTacAAAGAAGATCAGGTGAAGAGGGTGGATGAGGACTGATGAACTCTTCCTGAATCTCAGGGAACAATTTATTTGCAGAGTATTCAAAATACTGCAATTTTGTGGCCCAGTCATAGGGGAACTCTTTACGAACCATAGAGAGGTACTCTAGCTTTGAAGTGGAGTGTGAAATAATCTCTCTCATTATTTCATCTTTGGAAGGTTTCTTTTCAG-AATTTCCCTTGGA--AGGATTTCCTAGGAAGCTTGACTTCCTAGGAATGAAAGTACCTCTCTCAAACAAGGCCAGAGGTTCCTTGAGAATGTAATCCCTGACCTTGTTTACTGATTTTGCACTCTGAATGTTTGGGTGGAACCCTTTGATATCAAAGAACCTTGAGTCAGTGATTCTTACCGGTTTCTCTGTCTGGATTAATGCATGTAAATGCATATCTCCATCTCTATGTGCCTCTCGGGCACATATGATATACTTCGGGGTCCAACGACCAACGAGCTCCCAAATCATCTGACAGAGGATTTCTGGATTTTCTGGACAGTGTGGATATGTTAAGAACGTGTTAACGTTCCTGTGTGAGAACTGACGGTTGGATGAGGAGGAGGCCATATCGGACGACTCCGAGCAGCTTG-AGGGATGGCAGGATGGGAGCTCCAAACTCTATATCA-ACCGGTTGCGCCTTCGAAATCCGCCGCTCCCCC-TTTTAGAGTGGTTGTTTATGGGCCGGACCGGGCCGGCCCAGCAGGAAAAGAAGGCGCGCAATAATATTACCGCGCCTTCTTTTTCTGCGAGGGCCCGAAGGGACCGAGCGATTTGATTTAAAGTTCGGTTCTGCTTTGTCTGATTTATCTAAAGCAGCCCAATCTAAAGAAACCGGTCCCCTGCGACTATAAATTGTCTCACAAGTGCGATTCATTCAT
>F3
GGATCCACAGAACTCCTTCTTTGTACAGCCGCGGGTACCCACAGCAGCTCCGACATCCGGAGGAGTGTCGTGGAGTCGCGTAGGCGAGGTAGCTATTTTGAGCTTTGTTGCTTTGATTATCTTTTACCTGCTTTACCTTTGGGTGCTGAGAGATCTTATCTTAGTTCTGAAGGCTCGACAAGGCAGATCCACGGAGGAGCTGATATTTGGAATACAAGCTGTGGATAGGAGCAACCCTATCCCTAATACACAGGCACCACCAATTCAGGGGAATCCCGGGCCGTTCGTTCCAGGCACGGGATAA--GCAATCAGCC---ATGTCTACTTCCAAGAGGAAACGGGGAGATGATTCGAACTGGAATAAGCGGACGACTAAGAAGAAGCCTTCTTCAGCTGGTCTGAAGAAGGCTGGAAGCAAGGCCGAAAGGCCATCCCTTCAGATCCAGACACTCCAGCATGCTGGGTCCACCATGATAACAGTCCCCTCCGGAGGAGTATGTGACCTCATCAACACCTATGCCCGAGGATCAGACGAGGGCAACCGCCACACCAGCGAGACTCTGACGTACAAGATTGCCGTCGACTACCACTTCGTTGCAGACTCGCAAGCCTGCAAGTATTCTAACACCGGGACCGTTGTGATGTGGCTGGTGTACGACACCACTCCCGGCGGACAAGCGCCGACCCCACAAACCATATTTGCATATCCGGACACGCTGAAAGCTTGGCCGGCAACATGGAAAGTGAGCCGGGAGCTGTGTCATCGCTTCGTGGTGAAACGGCGATGGTTGTTCAACATGGAGACCGACGGTCGAATTGGTTCGGACATCCCTCCTTCGAATGCAAGTTGGAAGCCGTGCAAGCGCAACATCTACTTCCACAAGTTCACGAGTGGGTtGGGAGTGAGAACGCAGTGGAAGAATGTAACGGACGGagGagTTGGTGCGATACAGAGAGGAGCTCTGTACATGGTCATTGCCCCTGGCAATGGCCTTACATTTACTGCCCATGGGCAGACCCGTCTGTACTTTAAGAGTGTCGGCAACCAGTAA----TGAATAAAAACTCC-GTTTTATTATATCTGATGAATGCTCAAAGCTTACATTAATATGTCGTGCGATGGCACGAAAAA-CACACTGGAACGCAGCCCCGGGCTAAAGACCGGGTCTC-AAGAG----ACCCTGCGATACAAAACATCGAAAAAACAAGATCTATATGAATTACACTTCCTCCGTAGGAGGAAGCACAGGGGGAGAATACCACTTCTCCCCTGGCGACATTTTATAAATCATGCAGTTTGCCTCGAAATACTCCATCTGCCCTGGAGTCATTTCCTTCATCCAGTCTTCATCCCAGTTGGTGAGGATGATTGTAGGCTTAGACTTCATCTGAACTTTCTTCTTCTTGCCATATTTTGGATTTACCACGAACTCTTTCTGACAGCCAACTAACTGTTTCCAACAAGGACAGAATTTAAAAGGAATATCATCTACGATGTTGTAGATTGCGTCTTCGTTGTACGAAGACCAATCAACATTATTTTGCCAATAATTATGAaGCCCTAAGCTTCTGGCCCAAGTAGATTTTCCTGTTCGTGTTGGACCGACGATGTAGAGGCTCTGCTTTCTTGTTCCTTCATCTGTTGGCTGGATAATTGATCCATCCATTCAAGGTCAGAGATAGCCTCTTCGAGGGTGTAACAGGTTGGTTGAAGAAGCATGTATGATTCGGgACTAACCTGGAAGATGTTAGGCTGGAGCCAATCTTTGATTGACTCATTACAAAgAAGATCAGGTGAAGAGGGTGGATGAGGACTGATGAACTCTTcCTGAATCTCAGGGAACAATTTATTTGCAGAGTATTCAAAATACTGCAATTTTGTGGCCCAGTCATAGGGGAACTCTTTACGAACCATAGAGAGGTACTCTAGCTTTGAAGTGGAGTGTGAAATAATCTCTCTCATTATTTCATCTTTGGAAGGTTTCTTTTCAG-AATTTCCCTTGGA--AGGATTTCCTAGGAAGCTTGACtTCCTAGGAATGAAAGTACctcTCTCAAACAAGGCCAGAGGTTCCTTGAGAATGTAATCCCTGACCTTGTTTACTGATTTTGCACTCTGAATGTTTGGGTGGAACCCTTTGATATCAAAGAACCTTGAGTCAGTGATTCTTACCGGTTTCTCTGTCTGGATTAATGCATGTAAATGCATATCTCCATCTCTATGTGCCTCTCGGGCACATATGATATACTTCGGGGTCCAACGACCAACGAGCTCCCAAATCATCTGACAGAGGATTTCTGGATTTTCTGGACAGTGTGGATATGTTAAGAACGTGTTAACGTTCCTGTGTGAGAACTGACGGTTGGATGAGGAGGAGGCCATATCGGACGACTCCGAGCAGCTTG-AGGGATGGCAGGATGGGAGCTCCaAACTCTATATCA-ACCGGTTGCGCCTTCGAAATCCGCCGCTCCCCC-TTTTaTAGTGGTTGTTTATGGGCCGGACCGGGCCGGCCCAGCAGGAAAAGAAGGCGCGCAATAATATTACCGCGCCTTCTTTTTCTGCGAGGGCCCGAAGGGACCGAGCGATTTGATTTAAAGTTCGGTTCTGCTTTGTCTGATTTATCTAAAGCAGCCCAATCTAAAGAAACCGGTCCCCTGCGACTATAAATTGTCTCACAAGTGCGATTCATTCAT
