# Supplementary material for: Adaptive evolution by recombination is not associated with increased mutation rates in Maize streak virus
Source: BMC Evol Biol. 2012 Dec 27;12:252. doi: 10.1186/1471-2148-12-252 (PMC3556111; doi:10.1186/1471-2148-12-252)
Supplement: Additional file 6 — Analysis of codons under selection in recombinant MSV, MSV-Mat and MSV-VW. Description of genes and codons under positive or negative selection in the MVS-MatA, MSV-VW and VWMPCPLIRMat data sets. The file is in .xls format. [file 1471-2148-12-252-S6.xls]

## Sheet: Sheet1
Additional file 6. Analysis of codons under selection in wild-type isolates, MSV-Mat and MSV-VW, and MSV-MatA/VW-based recombinant viruses
									Mean dN/dS ratio
Virus data set	Gene	Nucleotide evolution modela	Number of unique sequences	Evidence of recombinationb	Codon number in ORF	Domain in MSV	Type of selection	Method for analysing selectionc,d	SLAC	REL	Selection in wild-type at this codone
MSV-MatA	cp	F81	6	No	-	-	-		0.539769	0.538648	-
	rep	F81	8	No	-	-	-	-	1.01438	1.00984	-
	repA	F81	7	No	-	-	-	-	0.806773	0.802075	-
	mp	F81	4	No	-	-	-	-	10000	15408100	-
MSV-VW	mp	F81	6	No	36	Hydrophobic potential trans-membrane domain	Positive	R	0.646459	0.6775	Neutral
		F81			56	Hydrophobic potential trans-membrane domain	Positive	R			Neutral
	cp	F81	7	No	-	-	-	-	1.92467	1.9013	-
	rep	F81	5	No	-	-	-	-	0.748322	0.739282	-
	repA	F81	5	No	-	-	-	-	10000	5977880	-
VWMPCPLIRMat	cp	F81	5	No	-	-	-	-	10000	11475200	-
	rep	F81	6	No	-	-	-	-	0.472523	0.471285	-
	repA	F81	5	No	-	-	-	-	0.432641	0.43315	-
a F81 [59]
b Where no evidence of recombination was found the phylogeny was inferred using a neighbour joining tree.
c Method abbreviations: F (FEL); R (REL); S (SLAC)
d The FEL and SLAC analyses were conducted using a cut-off p-value < 0.05, and a Bayes factor > 50 when conducting the REL analysis
e Data derived from Additional file 7.
