# Supplementary material for: Adaptive evolution by recombination is not associated with increased mutation rates in Maize streak virus
Source: BMC Evol Biol. 2012 Dec 27;12:252. doi: 10.1186/1471-2148-12-252 (PMC3556111; doi:10.1186/1471-2148-12-252)
Supplement: Additional file 7 — Details of mutations in recombinant MSV and wild-type MSV. Details on the viruses, the exact mutations observed and amino acid changes in those viruses obtained using the MatMPCPVW + VWMPCPMat and MatMPCPLIRVW + VWMPCPLIRMat parental pairs, VWMPCPLIRMat, MSV-MatA and MSV-VW. Note that additional detail relating to mutant viruses obtained in parallel and related evolutionary experiments (from the study of Monjane et al. [47]), yet not explained or discussed in this study, are included. The file is in .xls format. [file 1471-2148-12-252-S7.xls]

## Sheet: MatMPCPVW+VWMPCPMat 
Virus namea	Age when isolated (days)	Nucleotide position in alignment	Nucleotide position in genome (w/o gaps)	MSV-MatA co-ordinate (w/o gaps)	Mutation	Type of substitution (amino residue change)b	Location in genomec	DNA sequence change	Amino acid sequence change	Mutation in RepA	Amino acid sequence change in RepA	Type of substitution in RepA	MSV-MatA polymorphism at this position	MSV-VW polymorphism at this position
GB1-R13	63	32	31	31	G to T	syn	MP	From CTGTATTATCAGCCGCGGGTACCCACA to CTGTATTATCAGCCTCGGGTACCCACA	From LYYQPRVPT to LYYQPRVPT	-	-	-	G	G
GB1-I2	63	132	131	131	C to G	nonsyn (L to V)	MP- hydrophobic potential transmembrane domain	From TGCTTTTACCTGCTTTACCTTTGGGTG to TGCTTTTACCTGGTTTACCTTTGGGTG	From CFYLLYLWV to CFYLVYLWV	-	-	-	C	C
Pan1-R5	60	134	133	133	T to C	syn	MP- hydrophobic potential transmembrane domain	From TGCTTTTACCTGCTTTACCTTTGGGTG to TGCTTTTACCTGCTCTACCTTTGGGTG	From CFYLLYLWV to CFYLLYLWV	-	-	-	T	T
GB1-R15	63	185	184	184	C to A	syn	MP	From AAGGCTCGACAAGGCAGATCCACGGAG to AAGGCTCGACAAGGAAGATCCACGGAG	From KARQGRSTE to KARQGRSTE	-	-	-	C	C
GB1-R21	60	359	359	359	G to T	nonsyn (S to I)	CP- potential nuclear localization signal	From GATTCGAATTGGAGTAAGCGGGTGCCT to GATTCGAATTGGATTAAGCGGGTGCCT	From DSNWSKRVP to DSNWIKRVP	-	-	-	G	A
GB1-R22	60	359	359	359	G to T	nonsyn (S to I)	CP- potential nuclear localization signal	From GATTCGAATTGGAGTAAGCGGGTGCCT to GATTCGAATTGGATTAAGCGGGTGCCT	From DSNWSKRVP to DSNWIKRVP	-	-	-	G	A
GB1-R25	60	385	384	384	T to A	nonsyn (S to T)	CP	From AAGAAGAAGCCCTCTTCAGCTGGGCTG to AAGAAGAAGCCCACTTCAGCTGGGCTG	From KKKPSSAGL to KKKPTSAGL	-	-	-	T	T
GB1-R3	approx. 60	461	460	460	G to T	nonsyn (G to V)	CP- DNA binding domain	From CTCCAGCATGCTGGGACCACCATGATA to CTCCAGCATGCTGTGACCACCATGATA	From LQHAGTTMI to LQHAVTTMI	-	-	-	G	G
GB1-R3	approx. 60	497	496	496	G to T	nonsyn (C to F)	CP- DNA binding domain	FromTCCGGAGGAGTATGTGACCTCATCAAC to TCCGGAGGAGTATTTGACCTCATCAAC	From SGGVCDLIN to SGGVFDLIN	-	-	-	G	G
Pan1-R5	60	639	638	638	A to C	syn	CP- DNA binding domain	From ACCGGAACCGGTGTAATGTGGCTGGTG to ACCGGAACCGGTGTCATGTGGCTGGTG	From TGTGVMWLV to TGTGVMWLV	-	-	-	A	G
GB1-R2	63	683	682	682	C to T	nonsyn (T to I)	CP	From GGACAAGCTCCGACCCCGCAAACTATA GGACAAGCTCCGATCCCGCAAACTATA	From GQAPTPQTI to GQAPIPQTI	-	-	-	C	C
GB1-R9	63	983	982	982	G to A	nonsyn (G to D)	CP	From GTCATTGCCCCCGGCAATGGTCTTACA GTCATTGCCCCCGACAATGGCCTTACA	From VIAPGNGLT VIAPDNGLT	-	-	-	G	G
GB1-R11	63	1100	1098	1099	A to C	-	SIR	From TGCTCAAAGCTTACATTAATATGTCGT to TGCTCAAAGCTTACCTTAATATGTCGT		-	-	-	A	A
GB1-R19	60	1228	1220	1225	C to T	nonsyn (E to K)	Rep	From TATGAATTACACTTCCTCCGTAGGAGG to TATGAATTACACTTTCTCCGTAGGAGG	From PPTEEV* to PPTEKV*	-	-	-	C	C
Pan1-R5	60	1387	1383	1384	T to G	nonsyn (K to Q)	Rep	From AGGCTTAGACTTCTTCTGCACCTTCTT to AGGCTTAGACTTCTGCTGCACCTTCTT	From KKVQKKSKP to KKVQQKSKP	-	-	-	T	T
GB1-R8	68	1407	1404	1404	C to T	nonsyn (G to D)	Rep	From CTTCTTCTTCTTACCATACTTGGGGTT to CTTCTTCTTCTTATCATACTTGGGGTT	From NPKYGKKKK to NPKYDKKKK	-	-	-	C	C
GB1-R19	60	1416	1408	1413	G to T	nonsyn (P to H)	Rep	From CTTGCCATATTTTGGATTTACCACGAA to CTTGCCATACTTGTGGTTCACCACGAA	From FVVNPKYGK to FVVNHKYGK	-	-	-	G	G
GB1-R19	60	1476	1468	1473	A to G	nonsyn (F to S)	Rep- dNTP binding motif	From AGGACAAAATTTAAACGGAATATCATC to AGGACAGAATTTAGACGGAATATCATC	From DDIPFKFCP to DDIPSKFCP	-	-	-	A	A
GB1-R5	63	1628	1625	1625	T to C	syn	Rep	From GCTCTGCTTTCTTGATCTTTCATCTGA to GCTCTGCTTTCTCGATCTTTCATCTGA	From SDERSRKQS to SDERSRKQS	RepA	From QMKDQESRA QMKDRESRA	nonsyn (Q to R)	T	T
GB1-R8	68	1729	1726	1726	G to A	-	-	From CATGTAAGCTTCGGGACTAACCTGGAA to CATGTAAGCTTCAGGACTAACCTGGAA	-	RepA- oligomerisation domain	From FQVSPEAYM to FQVSPEAYM	syn	G	G
GB1-R3	approx. 60	1803	1795	1800	G to T	nonsyn (P to T)	Rep	From ATCAGGTGAAGAGGGTGGATGAGGACT to ATCAGGTGAAGAGGTTGGATGAGGACT	From SPHPPSSPD to SPHPTSSPD	RepA	From SPHPPSSPD to SPHPTSSPD	nonsyn (P to S)	G	G
GB1-R8	68	1824	1821	1821	C to T	nonsyn (E to K)	Rep - oligomerisation domain	From AGGATTGGTGAACTCTTCCTGAATCTC to AGGATTGGTGAACTTTTCCTGAATCTC	From EIQEEFTNP to EIQEKFTNP	RepA	From EIQEEFTNP to EIQEKFTNP	nonsyn (E to K)	C	C
GB1-R2	63	1832	1828	1829	A to C	nonsyn (I to S)	Rep- oligomerisation domain	From GAACTCTTCCTGAATCTCAGGGAACAA to GAACTCTTCCTGACTCTCAGGAAAAAG	From LFPEIQEEF to LFPESQEEF	RepA	From LFPEIQEEF to LFPESQEEF	nonsyn (I to S)	A	A
GB1-R4	63	1838	1835	1835	G to T	nonsyn (P to H)	Rep	From TTCCTGAATCTCAGGAAAAAGCTTATT to TTCCTGAATCTCATGAAAAAGCTTATT	From NKLFPEIQE to NKLFHEIQE	RepA- oligomerisation domain	From NKLFPEIQE to NKLFHEIQE	nonsyn (P to H)	G	G
Pan1-R4	60	1856	1853	1853	G to A	nonsyn (S to F)	Rep	From AAGCTTATTTGCAGAGTATTCAAAATA to AAGCTTATTTGCAAAGTATTCAAAATA	From YFEYSANKL to YFEYFANKL	RepA	From YFEYSANKL to YFEYFANKL	nonsyn (S to F)	G	G
GB1-R6	63	2040	2034	2034	T to A	nonsyn (I to F)	Rep	From GGACTTCCTAGGAATGAAAGTACCTCT to GGACTTCCTAGGAAAGAAAGTACCTCT	From RGTFIPRKS to RGTFFPRKS	RepA	From RGTFIPRKS to RGTFFPRKS	nonsyn (I to F)	T	T
GB1-R14	63	2158	2152	2152	G to C	nonsyn (D to E)	Rep	From AAAGAACCTTGAGTCGGATATCCTTAC to AAAGAACCTTGACTCGGATATCCTTAC	From VRISDSRFF to VRISESRFF	RepA	From VRISDSRFF to VRISESRFF	nonsyn (D to E)	G	G
GB1-I8	63	2290	2279	2284	G to T	syn	Rep	From AATCATCTGACAGAGGATTTCTGGATT to AATCATCTGACATAGGATTTCTGGATT	From NPEILCQMI to NPEILCQMI	RepA	From NPEILCQMI to NPEILCQMI	syn	G	G
Pan1-R8	60	2386	2380	2380	C to A	-	LIR - six nucleotides downstream of Rep start codon	From AGGCCATAGCCGACGACGGAG to AGGCCATAGCAGACGACGGAG	-	-	-	-	C	G
GB1-I11	55	2480	2466	2473	T to G	-	LIR- TATA box	From GCCGCTCCCCC-TTTTATAGTGGTTGTT to GCCGCTCCCCC-TTGTATAGTGGTTGTT	-	-	-	-	T	T
GB1-R17	60	2482	2469	2475	A to G	-	LIR- TATA box	From CGCTCCCTTGTCTTATAGTGGTTGTAA to CGCTCCCTTGTCTTGTAGTGGTTGTAA	-	-	-	-	A	A
GB1-R25	60	2493	2485	2486	A to T	-	LIR	From GTGGTTGTAAATGGGCCGG to GTGGTTGTTAATGGGCCGG	-	-	-	-	A	T
GB1-R5	63	2506	2499	2499	C to T	-	LIR- GC-box (rightward promoter element)	From TAAATGGGCCGGACCGGGCCGGCCCAG to TAAATGGGCCGGACTGGGCCGGCCCAG	-	-	-	-	C	C
GB1-R2	63	2576	2568	2569	T to A	-	LIR- GC rich sequence	From TCTGCGAGGGCCCGA-AGGGACCGAGCGA to TCTGCGAGGGCCCGGAAGGGACCGAGCGA	-	-	-	-	T	-
GB1-R8	68	2583	2575	2576	C to T	-	LIR- GC rich sequence	From GGGCCCGA-AGGGACCGAGCGATTTGATT to GGGCCCGA-AGGGACTGAGCGATTTGATT	-	-	-	-	C	C
GB1-R26	60	2665	2657	2657	C to G	-	LIR	From CCGGTCCCCTGCGACTATAAATTGTCT to CCGGTCCCCTGCGAGTATAAATTGTCT	-	-	-	-	C	C
Pan1-R9	60	2665	2657	2657	C to G	-	LIR	From CCGGTCCCCTGCGACTATAAATTGTCT to CCGGTCCCCTGCGAGTATAAATTGTCT	-	-	-	-	C	C
a virus names indicate whether viruses were isolated from sensitive (GB) or resistant maize (Pan) genotypes, whether the viruses were recombinants, R, or retrieved input virus, I, as described in Monjane et al. [47]
b Syn: synonymous mutations. Nonsyn: non-synonymous mutation.
c Genomic regions: MP (movement protein), CP (coat protein), LIR (long intergenic region), Rep/RepA (replication and replication-associated protein), SIR (short intergenic region)

## Sheet: MatMPCPLIRVW+VWMPCPLIRMat 
Virus namea	Age when isolated (days)	Nucleotide position in alignment	Nucleotide position in genome (w/o gaps)	MSV-MatA co-ordinate (w/o gaps)	Mutation	Type of substitution (amino residue change)b	Location in genomec	DNA sequence change	Amino acid sequence change	Mutation in RepA	Amino acid sequence change in RepA	Type of substitution in RepA	MSV-MatA polymorphism at this position	MSV-VW polymorphism at this position
GB2-R14	55	5	5	5	C to A	nonsyn (P to T)	MP	From ATGGATCCACAGAACGCCCTG to ATGGATACACAGAACGCCCTG	From MDPQNAL to MDTQNAL	-	-	-	C	C
GB2-R16	68	28	28	28	G to A	syn	MP	From GCCCTGTATTATCAGCCGCGGGTACCC to GCCCTGTATTATCAACCGCGGGTACCC	From ALYYQPRVP to ALYYQPRVP	-	-	-	G	G
GB2-R21_1	55	101	101	101	A to T	nonsyn (S to C)	MP- Hydrophobic potential trans-membrane domain	From GTAGCTATTTTGAGCTTTGTTGCACTG to GTAGCTATTTTGTGCTTTGTTGCACTG	From VAILSFVAL to VAILCFVAL	-	-	-	A	A
Pan2-R1	60	340	340	340	G to T	nonsyn (G to V)	CP-Potential nuclear localization signal	From AAGAGGAAGCGGGGAGATGATTCGAAT to AAGAGGAAGCGGGTAGATGATTCGAAT	From KRKRGDDSN to KRKRVDDSN	-	-	-	G	G
Pan2-R10	60	353	353	353	T to A	nonsyn (N to K)	CP-Potential nuclear localization signal	From GGAGATGATTCGAATTGGAGTAAGCGG to GGAGATGATTCGAAATGGAGTAAGCGG	From GDDSNWSKR to GDDSKWSKR	-	-	-	T	C
Pan2-R3	60	500	500	500	C to T	syn	CP- DNA binding domain	From GGAGGAGTATGTGACCTCATCAACACC to GGAGGAGTATGTGATCTCATCAACACC	From GGVCDLINT to GGVCDLINT	-	-	-	C	C
Pan2-I1	60	577	577	577	T to C	nonsyn (I to T)	CP-DNA binding domain	From TACAAGATCGCCATCGACTACCACTTC to TACAAGATCGCCACCGACTACCACTTC	From YKIAIDYHF to YKIATDYHF	-	-	-	T	T
GB2-R1	68	691	691	691	C to T	nonsyn (T to I)	CP	From CCGACCCCGCAAACTATATTTGCCTAC to CCGACCCCGCAAATTATATTTGCCTAC	From PTPQTIFAY to PTPQIIFAY	-	-	-	T	T
Pan2-R9	60	746	746	746	C to T	syn	CP	From ACATGGAAGGTGAGCCGGGAGCTGTGT to ACATGGAAGGTGAGTCGGGAGCTGTGT	From TWKVSRELC to TWKVSRELC	-	-	-	C	C
GB2-R5	68	791	791	791	C to T	syn	CP	From CGGCGATGGTTGTTCAACATGGAGACC to CGGCGATGGTTGTTTAACATGGAGACC	From RRWLFNMET to RRWLFNMET	-	-	-	T	T
GB2-R8	55	818	818	818	T to C	syn	CP	FromGACGGGCGGATTGGTTCGGACATTCCT to GACGGGCGGATTGGCTCGGACATTCCT	From DGRIGSDIP to DGRIGSDIP	-	-	-	T	T
Pan2-R13	60	903	903	903	A to C	syn	CP	From GGGTTGGGAGTGAGAACGCAGTGGAAG to GGGTTGGGAGTGCGAACGCAGTGGAAG	From GLGVRTQWK to GLGVRTQWK	-	-	-	A	A
GB2-R13	55	1133	1132	1133	C to T	-	SIR-Complimentary strand origin of replication	From CACGAAAAAACACACGCAATCAATACA to CACGAAAAAACACATGCAATCAATACA	-	-	-	-	C	C
Pan2-R10	60	1372	1370	1370	A to T	syn	Rep	From GCGAGGATTATTGTAGGCTTAGACTTC to GCGAGGATTATTGTTGGCTTAGACTTC	From KKSKPTIIL to KKSKPTIIL	-	-	-	A	A
GB2-R3	55	1467	1465	1465	A to T	nonsyn (C to S)	Rep	From TTTCCAACAAGGACAAAATTTAAACGG to TTTCCAACAAGGACTAAATTTAAACGG	From PFKFCPCWK to PFKFSPCWK	-	-	-	A	A
GB2-R15	55	1631	1629	1629	C to T	nonsyn (R to K)	Rep	From CTGCTTTCTTGATCTTTCATCTGATGA to CTGCTTTCTTGATTTTTCATCTGATGA	From SSDERSRKQ to SSDEKSRKQ		-	-	C	C
Pan2-R6	60	1683	1681	1681	A to G	-	-	From GTCAGAAATTGCATCCTCGAGGGTATA to GTCAGAAATTGCGTCCTCGAGGGTATA	-	RepA - Potential GRAB protein binding domain	From YTLEDAISD to YTLEDAISD	syn	A	C
Pan2-R7	60	1944	1941	1942	T to C	syn	Rep	From GGAAGTAGCGTGTGAAATAATGTCTCG to GGAAGTAGCGTGCGAAATAATGTCTCG	From RDIISHATS to RDIISHATS	RepA	From RDIISHATS to RDIISHATS	syn	T	T
GB2-R21_2	55	1974	1972	1972	G to A	syn	Rep	From TATTTCATCTTTGGAAGGTTTTTTTTC to TATTTCATCTTTAGAAGGTTTTTTTTC	From EKKPSKDEI to EKKPSKDEI	RepA	From EKKPSKDEI to EKKPSKDEI	syn	G	G
Pan2-R10	60	2003	1998	1998	A to T	nonsyn (S to T)	Rep	From CTTCTGAATCAGATT to CTTCTGTATCAGATT	From GKSDSEVKE to GKSDTEVKE	RepA	From GKSDSEVKE GKSDTEVKE	nonsyn (S to T)	A	G
Pan2-R12	60	2040	2035	2035	G to T	nonsyn (F to L)	Rep	From CTTCCTAGGAATGAAAGTACCTCTCTC to CTTCCTAGGAATTAAAGTACCTCTCTC	From ERGTFIPRK to ERGTLIPRK	RepA	From ERGTFIPRK to ERGTLIPRK	nonsyn (F to L)	G	G
Pan2-R4	60	2268	2263	2263	G to T	syn	Rep	From CCAACGAACAACGAGCTCCCAGATCAT to CCAACGAACAACTAGCTCCCAGATCAT	From MIWELVVRW to MIWELVVRW	RepA	From MIWELVVRW to MIWELVVRW	syn	G	G
GB2-R20	60	2476	2470	2470	G to T	-	LIR	From ATCCGCCGCTCCCCC-TTTTATAGTGGT to ATCCGCCGCTCCCCCTTCTtATAGTGGT	-	-	-	-	G	-
Pan2-R7	60	2505	2497	2499	C to T	-	LIR- GC-box (rightward promoter element)	From TTTATGGGCCGGACCGGGCCGGCCCAG to TTTATGGGCCGGACTGGGCCGGCCCAG	-	-	-	-	C	C
Pan2-R3	60	2513	2506	2507	C to T	-	LIR- GC-box (rightward promoter element)	From CCGGACCGGGCCGGCCCAGCAGGAAAA to CCGGACCGGGCCGGTCCAGCAGGAAAA	-	-	-	-	C	C
GB2-R11	55	2551	2544	2545	C to T	-	LIR- Inverted repeats/Iterons	From CTAATATTACCGCGCCTTCTTTTCCTG to CTAATATTACCGCGTCTTCTTTTCCTG	-	-	-	-	C	C
Pan2-R8	60	2565	2557	2559	G to T	-	LIR- GC-rich sequence sequence	From CCTTCTTTTCCTGCGAGGGCCCGGTAG to CCTTCTTTTCCTGCTCGGGCCCGGTAG	-	-	-	-	G	G
Pan2-R8	60	2566	2558	2560	A to C	-	LIR- GC-rich sequence sequence	From CTTCTTTTCCTGCGAGGGCCCGGTAGG to CTTCTTTTCCTGCTCGGGCCCGGTAGG	-	-	-	-	A	A
Pan2-R15	60	2574	2567	2568	G to T	-	LIR- GC-rich sequence	From CCTGCGAGGGCCCGGTAGGGCCCGAGC to CCTGCGAGGGCCCGTTAGGGCCCGAGC	-	-	-	-	G	A
Pan2-I1	60	2641	2629	2635	C to T	-	LIR- A-T tract region	From TAAAGCAGCCCATTCTAAAGAAACCGG to TAAAGCAGCCCATTTTAAAGAAACCGG	-	-	-	-	C	C
Pan2-I1	60	2684	2671	2677	G to T	-	LIR	From ATTGCCTAACAAGTGCGATTCATTCAT to ATTGCCTAACAAGTTCGATTCATTCAT	-	-	-	-	G	G
a virus names indicate whether viruses were isolated from sensitive (GB) or resistant maize (Pan) genotypes, whether the viruses were recombinants, R, or retrieved input virus, I, as described in Monjane et al. [47]
b Syn: synonymous mutations. Nonsyn: non-synonymous mutation.
c Genomic regions: MP (movement protein), CP (coat protein), LIR (long intergenic region), Rep/RepA (replication and replication-associated protein), SIR (short intergenic region)

## Sheet: VWMPCPLIRMat
Virus namea	Age when isolated (days)	Nucleotide position in alignment	Nucleotide position in genome (w/o gaps)	MSV-MatA co-ordinate (w/o gaps	Mutation	Type of substitution (amino residue change)b	Location in genomec	DNA sequence change	Amino acid sequence change	Mutation in RepA	Amino acid sequence change in RepA	Type of substitution in RepA	MSV-MatA polymorphism at this position	MSV-VW polymorphism at this position
GB2-I6	55	76	76	76	T to C	syn	MP	From GGAGTGCCGTGGAGTCGCGTAGGCGAG to GGAGTGCCGTGGAGCCGCGTAGGCGAG	From GVPWSRVGE to GVPWSRVGE	-	-	-	T	T
GB2-I13	55	475	475	475	C to A	nonsyn (T to N)	CP- DNA binding domain	From ACCACCATGATAACTGTCCCATCCGGA to ACCACCATGATAAATGTCCCATCCGGA	From TTMITVPSG to TTMINVPSG	-	-	-	C	C
GB2-I5	68	719	719	719	A to C	nonsyn (K to N)	CP	From CCTGACACGCTAAAAGCGTGGCCGGCC to CCTGACACGCTAAACGCGTGgCCGGCC	From PDTLKAWPA to PDTLNAWPA	-	-	-	A	A
GB2-I8	55	1033	1033	1033	G to T	nonsyn (S to I)	CP	From CTGTACTTTAAGAGTGTCGGCAACCAG to CTGTACTTTAAGATTGTCGGCAAGCAG	From LYFKSVGNQ* to LYFKIVGKQ*	-	-	-	G	G
GB2-I8	55	1043	1043	1043	C to G	nonsyn (N to K)	CP	From AAGAGTGTCGGCAACCAGTAA AAGATTGTCGGCAAGCAGTAA	From KSVGNQ* to KIVGKQ*	-	-	-	C	C
GB2-I14	68	1238	1231	1236	G to T	nonsyn (P to H)	Rep	From TTCCTCCGTAGGAGGAAGCACAGGGGG to TTCCTCCGTAGGATGAAGCACAGGGGG	From PPVLPPTEE to PPVLHPTEE	-	-	-	G	G
GB2-I13	55	1489	1482	1487	T to G	syn	Rep-dNTP binding motif	From AGGAATATCATCTACGATGTTGTAGAT to AGGAATATCATCGACGATGTTGTAGAT	From IYNIVDDIP to IYNIVDDIP	-	-	-	T	T
GB2-I13	55	1559	1552	1557	C to T	nonsyn (G to E)	Rep- dNTP binding motif	From ATAATTATGAAGCCCTAAGCTTCTGGC to ATAATTATGAAGCTCTAAGCTTCTGGC	From ARSLGLHNY to ARSLELHNY	-	-	-	C	C
GB2-I9	68	2102	2092	2097	C to G	nonsyn (V to L)	Rep	From CCTGACCTTGTTTACTGATTTTGCACT to CCTGACCTTGTTTAGTGATTTTGCACT	From SAKSVNKVR to SAKSLNKVR	RepA	From SAKSVNKVR to SAKSLNKVR	nonsyn (V to L)	C	C
GB2-I6	55	2239	2230	2234	A to G	nonsyn (I to T)	Rep	From CTCTCGGGCACATATGATATACTTCGG to CTCTCGGGCACATGTGATATACTTCGG	From PKYIICARE to PKYITCARE	RepA	From PKYIICARE to PKYITCARE	nonsyn (I to T)	A	A
GB2-I11	68	2343	2333	2338	C to T	syn	Rep	From CGTGTTAACGTTCCTGTGTGAGAACTG to CGTGTTAACGTTTCTGTGTGAGAACTG	From QFSHRNVNT to QFSHRNVNT	RepA	From QFSHRNVNT to QFSHRNVNT	syn	C	C
GB2-I11	68	2481	2469	2475	A to G	-	LIR- TATA box	From CGCTCCCTTGTCTTATAGTGGTTGTAA to CGCTCCCTTGTCTTGTAGTGGTTGTAA	-	-	-	-	A	A
GB2-I6	55	2481	2469	2475	A to T	-	LIR- TATA box	From CGCTCCCTTGTCTTATAGTGGTTGTAA to CGCTCCCTTGTCTTTTAGTGGTTGTAA	-	-	-	-	A	A
GB2-I18	60	2550	2538	2544	G to T	-	LIR- Inverted repeats/Iterons	From ACTAATATTACCGCGCCTTCTTTTCCT to ACTAATATTACCGCTCCTTCTTTTCCT	-	-	-	-	G	G
GB2-I11	68	2555	2543	2549	C to T	-	LIR- Inverted repeats/Iterons	From TATTACCGCGCCTTCTTTTCCTGCGAG to TATTACCGCGCCTTTTTTTCCTGCGAG	-	-	-	-	C	C
GB2-I14	68	2646	2634	2640	G to A	-	LIR A-T tract region	From CAGCCCATTCTAAAGAAACCGGTCCCG to CAGCCCATTCTAAAAAAACCGGTCCCG	-	-	-	-	G	G
a virus names indicate whether viruses were isolated from sensitive (GB) or resistant maize (Pan) genotypes, whether the viruses were recombinants, R, or retrieved input virus, I, as described in Monjane et al. [47]
b Syn: synonymous mutations. Nonsyn: non-synonymous mutation.
c Genomic regions: MP (movement protein), CP (coat protein), LIR (long intergenic region), Rep/RepA (replication and replication-associated protein), SIR (short intergenic region)

## Sheet: MSV-MatA
Virus namea	Age when isolated (days)	Nucleotide position in alignment	Nucleotide position in genome (w/o gaps)	Mutation	Type of substitution (amino residue change)b	Location in genome	DNA sequence change	Amino acid sequence change	Mutation in RepA	Amino acid sequence change in RepA	Type of substitution in RepA	MSV-MatA polymorphism at this position	MSV-VW polymorphism at this position
E3_3	101	164	164	G to A	Nonsyn (V to I)	MP - Hydrophobic potential trans-membrane domain (Intron acceptor AG)	From TCTTAGTTCT to TCTTAATTCT	from LILVLKA to LILILKA	-	-	-	G	G
E3	101	167	167	C to A	Nonsyn (L to M)	MP - Hydrophobic potential trans-membrane domain	From AGTTCTGAAG to AGTTATGAAG	from ILVLKAR to ILVMKAR	-	-	-	C	C
E1_3	101	290	290	C to T	Nonsyn (P to S)	MP	From TGTTCCAGGC to TTGTTTCAGGC	From PFVPGTG to PFVSGTG	-	-	-	C	C
E1_4	101	519	514	A to G	Nonsyn (Y to C)	CP - DNA binding domain	From ACCTATGCCC to ACCTGTGCCC	From INTYARG to INTCARG	-	-	-	A	A
E3_4	101	838	833	C to G	syn (P to P)	CP	From CTCCCTCGAA to CTCCGTCGAA	From DIPPSNA to DIPPSNA	-	-	-	C	T
E1_3	101	948	943	C to T	Nonsyn (A to V)	CP	From GGTGCCATCC to GGTGTCATCC	From VGAIQRG to VGVIQRG	-	-	-	C	C
E3_1	101	975	970	T to A	Nonsyn (V to D)	CP	From ATGGTCATTG to ATGGACATTG	From LYMVIAP to LYMDIAP	-	-	-	T	T
E5_1	101	1048	1043	C to T	syn (N to N)	CP	From GCAACCAGTA to GCAATCAGTA	From SVGNQ* to SVGNQ*	-	-	-	C	C
E2_2	101	1071	1062	C to T	-	SIR - 3' of Virion sense gene polyadenylation signal	From AACTCCCGTT to AACTTCCGTT	-	-	-	-	C	C
E3	101	1072	1063	C to G	-	SIR - 3' of Virion sense gene polyadenylation signal	From ACTCCCGTTT to ACTCGCGTTT	-	-	-	-	C	C
E2_3	101	1086	1077	C to T	-	SIR - 3' of Complementary sense gene polyadenylation signal	From ATATCTGATG to ATATTTGAT	-	-	-	-	C	C
E3	101	1086	1077	C to A	-	SIR - 3' of Complementary sense gene polyadenylation signal	From ATATCTGATG to ATTATATATG	-	-	-	-	C	C
E1_4	101	1160	1151	G to A	-	SIR - Complimentary strand origin of replication	From GGGGGTAGTA to GGGGATAGTA	-	-	-	-	G	C
E1	101	1522	1511	G to T	Nonsyn (N to K)	Rep - Oligomerisation domain	From TACAACGAAG to TACAAAGAAG	From SSYNEDA to SSYKEDA	-	-	-	G	G
E1	101	1557	1546	A to C	Nonsyn (Y to D)	Rep	From CAGTAATTAT to CAGTCATTAT	From VHNYWQNN to VHNDWQNN	-	-	-	A	A
E1_5	101	1877	1866	A to G	Nonsyn (Y to H)	Rep	From TGCAGTATTT to TGCAGCATTT	From KLQYFEY to KLQHFEY	RepA	From KLQYFEY to KLQHFEY	Nonsyn (Y to H)	A	A
E5_2	101	1882	1871	A to C	Nonsyn (L to W)	Rep	From AAAATTGCAG to AAAATGGCAG	From STKLQYF to STKWQYF	RepA	From STKLQYF to STKWQYF	Nonsyn (L to W)	A	A
E5_5	101	1901	1890	A to T	Nonsyn (F to I)	Rep	From TTCCCTTTGA to TTCCCATTGA	From ELPFDWS to ELPIDWS	RepA	From ELPFDWS to ELPIDWS	Nonsyn (F to I)	A	A
E1_2	101	1926	1915	G to A	syn (L to L)	Rep	From TACCTCTCCA to ACCTTTCCA	From EEYLSMI to EEYLSMI	RepA	From EEYLSMI to EEYLSMI	Syn (L to L)	G	G
E2_3	101	1972	1961	A to G	Nonsyn (I to T)	Rep	From TGAAATAATG to GAAACAATG	From KDEIMRD to KDETMRD	RepA	From KDEIMRD to KDETMRD	Nonsyn (I to T)	A	A
E3	101	2037	2023	C to T	syn (K to K)	Rep	From AGGAAGTCCC to AGGAAATCCC	From IPRKSPF to IPRKSPF	RepA	From IPRKSPF to IPRKSPF	Syn (K to K)	C	C
E2_2	101	2488	2473	T to G	-	LIR - 5' TATA box	From TGTCTTATAG to TGTCGTTTAG	-	-	-	-	T	T
E2_5	101	2488	2473	T to G	-	LIR - 5' TATA box	From TGTCTTATAG to TGTCGTTTAG	-	-	-	-	T	T
E3	101	2488	2473	T to G	-	LIR - 5' TATA box	From TGTCTTATAG to TGTCGTATAG	-	-	-	-	T	T
E3_4	101	2488	2473	T to G	-	LIR - 5' TATA box	From TGTCTTATAG to TGTCGTATAG	-	-	-	-	T	T
E3_5	101	2488	2473	T to G	-	LIR - 5' TATA box	From TGTCTTATAG to TGTCGTATAG	-	-	-	-	T	T
E4_1	101	2488	2473	T to G	-	LIR - 5' TATA box	From TGTCTTATAG to TGTCGTTTAG	-	-	-	-	T	T
E4_5	101	2488	2473	T to G	-	LIR - 5' TATA box	From TGTCTTATAG to TGTCGTTTAG	-	-	-	-	T	T
E5_2	101	2488	2473	T to G	-	LIR - 5' TATA box	From TGTCTTATAG to TGTCGTATAG	-	-	-	-	T	T
E5_5	101	2488	2473	T to G	-	LIR - 5' TATA box	From TGTCTTATAG to TGTCGTATAG	-	-	-	-	T	T
E2	101	2490	2475	A to G	-	LIR - TATA box	From TCTTATAGTG to TCTTGTAGTG	-	-	-	-	A	A
E2_2	101	2490	2475	A to T	-	LIR - TATA box	From TCTTATAGTG to TCGTTTAGTG	-	-	-	-	A	A
E2_5	101	2490	2475	A to T	-	LIR - TATA box	From TCTTATAGTG to TCGTTTAGTG	-	-	-	-	A	A
E3_1	101	2490	2475	A to T	-	LIR - TATA box	From TCTTATAGTG to TCTTTTAGTG	-	-	-	-	A	A
E3_2	101	2490	2475	A to T	-	LIR - TATA box	From TCTTATAGTG to TCTTTTAGTG	-	-	-	-	A	A
E4	101	2490	2475	A to C	-	LIR - TATA box	From TCTTATAGTG to TCTTCTAGTG	-	-	-	-	A	A
E4_1	101	2490	2475	A to T	-	LIR - TATA box	From TCTTATAGTG to TCGTTTAGTG	-	-	-	-	A	A
E4_4	101	2490	2475	A to G	-	LIR - TATA box	From TCTTATAGTG to TCTTGTAGTG	-	-	-	-	A	A
E4_5	101	2490	2475	A to T	-	LIR - TATA box	From TCTTATAGTG to TCGTTTAGTG	-	-	-	-	A	A
E5	101	2490	2475	A to G	-	LIR - TATA box	From TCTTATAGTG to TCTTGTAGTG	-	-	-	-	A	A
E3_1	101	2624	2609	G to C	-	LIR - 5' of AT tract sequence	From CTTTGTATGA to CTTTCTATGA	-	-	-	-	G	G
a Code names given to MSV-MatA mutants. The number immediately after the letter refers to the plant from which the virus was isolated. The number after the underscore refers to the clone sequenced.
b Syn: synonymous mutations. Nonsyn: non-synonymous mutation.

## Sheet: MSV-VW
Virus namea	Age when isolated (days)	Nucleotide position in alignment	Nucleotide position in genome (w/o gaps)	MSV-MatA co-ordinate (w/o gaps	Mutation	Type of substitution (amino residue change)b	Location in genome	DNA sequence change	Amino acid sequence change	Mutation in RepA	Amino acid sequence change in RepA	Type of substitution in RepA	MSV-MatA polymorphism at this position	MSV-VW polymorphism at this position
5F_1	101	13	13	13	C to T	syn (N to N)	MP	From AGAACTCCTT to AGAATTCCTT	From DPQNSFF to DPQNSFF	-	-	-	C	C
F3_1	101	26	26	26	C to T	-	MP	From TGTACAGCCG to TGTATAGCCG	Premature stop codon	-	-	-	C	C
F3_1	101	66	66	66	T to A	syn (V to V)	MP	From GGAGTGTCGT to GGAGAGTCGT	From SGGVSWS to SGGESWS	-	-	-	T	T
4F_1	101	104	104	104	T to A	Nonsyn (F to I)	MP - Hydrophobic potential trans-membrane domain (T-Tracts )	From GAGCTTTGTT to GAGCATTGTT	From ILSFVAL to ILSIVVL	-	-	-	T	T
F5_4	101	105	105	105	T to A	Nonsyn ( F to Y)	MP - Hydrophobic potential trans-membrane domain (T-Tracts )	From AGCTTTGTTG to AGCTATGTTG	From ILSFVAL to ILSYVAL	-	-	-	T	T
4F_1	101	111	111	111	C to T	Nonsyn (A to V)	MP - Hydrophobic potential trans-membrane domain (Intron)	From GTTGCTTTGA to GTTGTTTTGA	From SFVALII to SIVVLII	-	-	-	C	C
F3_4	101	122	122	122	T to G	Nonsyn (F to V)	MP - Hydrophobic potential trans-membrane domain (Intron)	From TATCTTTTA to TATCGTTTA	From LIIFYLL to LIIVYLL	-	-	-	T	T
F3_4	101	127	127	127	C to T	syn (Y to Y)	MP - Hydrophobic potential trans-membrane domain (Intron)	From TTTACCTGCT to TTTATCTGCT	From IIFYLLY to IIVYLLY	-	-	-	C	C
F4_5	101	164	164	164	G to A	Nonsyn (V to I)	MP - Hydrophobic potential trans-membrane domain (Intron acceptor AG)	From CTTAGTTCTG to CTTAATTCTG	From LILVLKA to LILILKA	-	-	-	G	G
5F_1	101	277	277	277	C to G	syn (P to P)	MP	From ATCCCGGGCC to ATCCGGGGCC	From QGNPGPF to QGNPGPF	-	-	-	C	C
4F_1	101	423	418	423	C to T	Nonsyn (A to V)	CP - DNA binding domain	From AAGGCCGAAA to AAGGTCGAAA	From GSKAERP to GSKVERP	-	-	-	C	C
F3_1	101	490	485	485	C to T	syn (S to S)	CP - DNA binding domain	From CCTCCGGAGG to CCTCTGGAGG	From TVPSGGV to TVPSGGV	-	-	-	C	C
F1_2	101	492	487	487	G to A	Nonsyn (G to E)	CP - DNA binding domain	From TCCGGAGGAG to TCCGAAGGAG	From VPSGGVC to VPSEGVC	-	-	-	G	G
F3	101	639	634	634	G to T	Nonsyn (G to V)	CP	From ACCGGTGTGA to ACCGTTGTGA	From TGTGVMW to TGTVVMW	-	-	-	A	A
F3_4	101	771	766	766	T to A	Nonsyn (F to Y)	CP	From CGCTTCGTGG to CGCTACGTGG	From CHRFVVK to CHRYVVK	-	-	-	T	T
F1_4	101	974	969	969	G to A	Nonsyn (V to I)	CP	From CATGGTCATT to CATGATCATT	From LYMVIAP to LYMIIAP	-	-	-	T	T
F3_1	101	1213	1197	1203	C to A	-	SIR - Complimentary strand origin of replication	From AAAACAAGAT to AAAAAAAGAT	-	-	-	-	C	C
4F_1	101	1621	1605	1610	G to C	syn (L to L)	Rep - dNTP binding motif	From TGTAGAGGCT to TGTACAGGCT	From KQSLYIV to KQSLYIV	RepA - Potential GRAB protein binding domain	From SRASTSS to SRACTSS	Nonsyn (S to C)	G	G
F1_2	101	1801	1785	1790	G to A	Nonsyn (P to L)	Rep - 5' of Non – functional Rb binding motif	From ATCAGGTGAA to ATCAAGTGAA	From PSSPDLL to PSSLDLL	RepA - Retinoblastoma binding protein binding motif	From PSSPDLL to PSSLDLL	Nonsyn (P to L)	G	G
F1_3	101	1990	1973	1979	T to A	Nonsyn (K to I)	Rep	From AGGTTTCTTT to AGGTATCTTT	From SEKKPSK to SEKIPSK	RepA	From SEKKPSK to SEKIPSK	Nonsyn (K to I)	T	T
F3_1	101	2364	2345	2350	C to A	Nonsyn (Q to H)	Rep	From AGAACTGACG to AGAAATGACG	From SNRQFSH to SNRHFSH	RepA	From SNRQFSH to SNRHFSH	Nonsyn (Q to H)	C	C
F3_2	101	2421	2401	2407	G to A	-	LIR	From GGATGGCAGG to GGATAGCAGG	-	-	-	-	G	G
F3_1	101	2488	2466	2473	T to G	-	LIR - 5' of TATA box	From CC-TTTTATAG to CC-TTGTATAG	-	-	-	-	T	T
F1_2	101	2489	2467	2474	T to G	-	LIR - TATA box	From CC-TTTTATAG to CC-TTTGATAG	-	-	-	-	T	T
F1_3	101	2481	2468	2475	A to G	-	LIR - TATA box	From TTTTATAGTG to TTTTGTAGTG	-	-	-	-	A	A
1F_1	101	2491	2469	2476	T to G	-	LIR - TATA box	From TTTATAGTGG to TTTAGAGTGG	-	-	-	-	T	T
3F_1	101	2491	2469	2476	T to C	-	LIR - TATA box	From TTTATAGTGG to TTTACAGTGG	-	-	-	-	T	T
F1	101	2491	2469	2476	T to G	-	LIR - TATA box	From TTTATAGTGG to TTTAGAGTGG	-	-	-	-	T	T
F1_1	101	2491	2469	2476	T to G	-	LIR - TATA box	From TTTATAGTGG to TTTAGAGTGG	-	-	-	-	T	T
F3_2	101	2491	2469	2476	T to C	-	LIR - TATA box	From TTTATAGTGG to TTTACAGTGG	-	-	-	-	T	T
F4_5	101	2491	2469	2476	T to C	-	LIR - TATA box	From TTTATAGTGG to TTTACAGTGG	-	-	-	-	T	T
F1_4	101	2690	2667	2674	A to T	-	LIR	From CACAAGTGCG to CACATGTGCG	-	-	-	-	A	A
F1_4	101	2702	2679	2686	T to G	-	LIR	From TCATTCAT to TCATGCAT	-	-	-	-	T	T
a Code names given to MSV-VW mutants. The number immediately after and before the letter refers to the plant from which the virus was isolated. The number after the underscore refers to the clone sequenced.
b Syn: synonymous mutations. Nonsyn: non-synonymous mutation.

## Sheet: mutations shared across all
Mutations shared by viruses in the four evolution experiments
Virus name	Nucleotide position in genome (w/o gaps)	Unique mutation codea	Nucleotide position in alignment of all viruses (with gaps)b
GB1-R21	359	Y1	358
GB1-R22	359	Y1	358
GB2-I11	2469	Y7	2469 (G; but T on GB2-I6)
GB1-R17	2469	Y7	2469
E4_5	2475	Y7	2475 (T same as E2_2, E2_5, E3_2, E3_1, E4_1, E4_5, GB2_I6; but G in E4_4, E2, F1_3, GB2_I11-2469, GB1_R17-2469; but C on E4)
E4_1	2475	Y7	2475 (T same as E2_2, E2_5, E3_2, E3_1, E4_1, E4_5, GB2_I6; but G in E4_4, E2, F1_3, GB2_I11-2469, GB1_R17-2469; but C on E4)
E3_2	2475	Y7	2475 (T same as E2_2, E2_5, E3_2, E3_1, E4_1, E4_5, GB2_I6; but G in E4_4, E2, F1_3, GB2_I11-2469, GB_1R17-2469; but C on E4)
E3_1	2475	Y7	2475 (T same as E2_2, E2_5, E3_2, E3_1, E4_1, E4_5, GB2_I6; but G in E4_4, E2, F1_3, GB2_I11-2469, GB1_R17-2469; but C on E4)
E2_5	2475	Y7	2475 (T same as E2_2, E2_5, E3_2, E3_1, E4_1, E4_5, GB2_I6; but G in E4_4, E2, F1_3, GB2_I11-2469, GB1_R17-2469; but C on E4)
E2_2	2475	Y7	2475 (T same as E2_2, E2_5, E3_2, E3_1, E4_1, E4_5, GB2_I6; but G in E4_4, E2, F1_3, GB2_I11-2469, GB1_R17-2469; but C on E4)
E5	2475	Y7	2475 (G same as E4_4, E2, F1_3, GB2_I11-2469, GB1_R17-2469; but C on E4; T on E2_2, E2_5, E3_2, E3_1, E4_1, E4_5, GB2_I6)
E4_4	2475	Y7	2475 (G same as E4_4, E2, F1_3, GB2_I11-2469, GB1_R17-2469; but C on E4; T on E2_2, E2_5, E3_2, E3_1, E4_1, E4_5, GB2_I6)
GB2-I6	2470	Y7	2470 (not same as GB2-R20; T on GB2_I6, E2_2, E2_5, E3_2, E3_1, E4_1, E4_5; but G on E4_4, E2, F1_3, GB2_I11-2469, GB1_R17-2469; C on E4 )
E2	2475	Y7	2475 (G same as E4_4, E2, F1_3, GB2_I11-2469, GB1_R17-2469; but C on E4; T on E2_2, E2_5, E3_2, E3_1, E4_1, E4_5, GB2_I6)
F1_3	2468	Y7	2467 (same as E5, E2, E4_4, GB2_I11 and GB2_R17 at 2475; but C on E4 - 2475; and T on E2_2, E2_5, E3_1, E3_2, E4_1, E4_5 and GB2_I6 at 2475)
GB1-R5	2499	Y8	2499
Pan2-R7	2497	Y8	2497
GB1-R26	2657	Y10	2657
Pan1-R9	2657	Y10	2657
E3_3	164	Y11	164 (same as F4_5 -164)
F4_5	164	Y11	164 (same as E3_3 - 164)
E5_5	2473	Y13	2473 (same as GB1_I11 2466; E5_2; E4_5; E4_1; E3_5; E3_4; E2_5; E2_2; E3; F3_1)
E5_2	2473	Y13	2473 (same as GB1_I11 2466; E5_2; E4_5; E4_1; E3_5; E3_4; E2_5; E2_2; E3; F3_1)
E4_5	2473	Y13	2473 (same as GB1_I11 2466; E5_2; E4_5; E4_1; E3_5; E3_4; E2_5; E2_2; E3; F3_1)
E4_1	2473	Y13	2473 (same as GB1_I11 2466; E5_2; E4_5; E4_1; E3_5; E3_4; E2_5; E2_2; E3; F3_1)
E3_5	2473	Y13	2473 (same as GB1_I11 2466; E5_2; E4_5; E4_1; E3_5; E3_4; E2_5; E2_2; E3; F3_1)
E3_4	2473	Y13	2473 (same as GB1_I11 2466; E5_2; E4_5; E4_1; E3_5; E3_4; E2_5; E2_2; E3; F3_1)
E3	2473	Y13	2473 (same as GB1_I11 2466; E5_2; E4_5; E4_1; E3_5; E3_4; E2_5; E2_2; E3; F3_1)
E2_5	2473	Y13	2473 (same as GB1_I11 2466; E5_2; E4_5; E4_1; E3_5; E3_4; E2_5; E2_2; E3; F3_1)
E2_2	2473	Y13	2473 (same as GB1_I11 2466; E5_2; E4_5; E4_1; E3_5; E3_4; E2_5; E2_2; E3; F3_1)
GB1-I11	2466	Y13	2466
F3_1	2466	Y13	2466 (same as F3_1and GB1_I11 on 2466; and also E2_2, E3, E2_5, E3_4, E3_5, E4_1, E4_5, E5_2, E5_5 on 2473)
F4_5	2469	Y17	2469 (same as F3_2 and 3F_1; but G in F1 -2469, F1_1 - 2469, 1F_1 - 2469)
F3_2	2469	Y17	2469 (same as F3_2 and 3F_1; but G in F1 -2469, F1_1 - 2469, 1F_1 - 2469)
3F_1	2469	Y17	2469 (same as F3_2 and 3F_1; but G in F1 -2469, F1_1 - 2469, 1F_1 - 2469)
F1_1	2469	Y18	2469 (same as F1, F1_1; but C in F4_5 -2469, F3_2 - 2469, 3F_1 - 2469)
F1	2469	Y18	2469 (same as F1, F1_1; but C in F4_5 -2469, F3_2 - 2469, 3F_1 - 2469)
1F_1	2469	Y18	2469 (same as F1, F1_1; but C in F4_5 -2469, F3_2 - 2469, 3F_1 - 2469)
a The mutation code numbers, as used here, are simple identifiers, and are not meant to be numerically logical in any sense.
b Within the brackets is a list of viruses sharing the same nucleotide change at the position concerned, or viruses with other other nucleotide changes at the same nucleotide position
Unique mutations not shared by viruses in the four evolution experiments
Virus name	Nucleotide position in genome (w/o gaps)	Each mutation unique or not	Nucleotide position in alignment of all viruses (with gaps)
GB1-I11	2568	Yes (MatMPCPVW+VWMPCPMat recombinants)	2568
GB1-R19	384		384
GB1-R19	2485		2485
GB1-R19	1220		1220
GB1-R19	1408		1408
GB1-R19	1468		1468
GB1-R2	682		682
GB1-R2	1828		1828
GB1-I8	2279		2279
GB1-R9	982		982
GB1-R15	184		184
GB1-R4	1835		1835
GB1-I2	131		131
GB1-R11	1098		1098
GB1-R6	2034		2034
GB1-R13	31		21
GB1-R14	2152		2152
GB1-R5	1625		1625
GB1-R8	1404		1404
GB1-R8	1726		1726
GB1-R8	1821		1821
GB1-R8	2575		2575
GB1-R3	460		460
GB1-R3	496		496
GB1-R3	1795		1795
Pan1-R4	1853		1853
Pan1-R5	133		133
Pan1-R5	638		638
Pan1-R5	1383		1383
Pan1-R8	2380		2380
GB2-I11	2333	Yes (MatMPCPLIRVW+VWMPCPLIRMat recombinants)	2333
GB2-I11	2543		2543
GB2-I13	475		475
GB2-I13	1482		1482
GB2-I13	1552		1552
GB2-I14	1231		1231
GB2-I14	2634		2634
GB2-I18	2538		2538
GB2-I5	719		719
GB2-I6	76		76
GB2-I6	2230		2230
GB2-I8	1033		1033
GB2-I8	1043		1043
GB2-I9	2092		2092
GB2-R1	691		691
GB2-R11	2544		2544
GB2-R13	1132		1132
GB2-R14	5		5
GB2-R15	1629		1629
GB2-R16	28		28
GB2-R20	2470		2470 (not same as GB2-I6)
GB2-R21_1	101		101
GB2-R21_2	1972		1972
GB2-R3	1465		1465
GB2-R5	791		791
GB2-R8	818		818
Pan2-I1	577		577
Pan2-I1	2629		2629
Pan2-I1	2671		2671
Pan2-R1	340		340
Pan2-R10	353		353
Pan2-R10	1370		1370
Pan2-R10	1998		1998
Pan2-R12	2035		2035
Pan2-R13	903		903
Pan2-R3	500		500
Pan2-R3	2506		2506
Pan2-R4	2263		2263
Pan2-R6	1631		1681
Pan2-R7	1941		1941
Pan2-R8	2557		2557
Pan2-R8	2558		2558
Pan2-R9	746		746
Pan2-R15	2567		2567
E1	1511	Yes (MSV-MatA mutants)	1511
E1	1546		1546
E1_2	1915		1915
E1_3	290		290
E1_4	514		514
E1_4	1151		1151
E1_5	1866		1866
E2_2	1062		1062
E2_3	1077		1077 (but A on 1077 of E3)
E2_3	1961		1961
E3	167		167
E3	1063		1063
E3	1077		1077 (but T on 1077 of E2_3)
E3	2023		2023
E3_1	970		970
E3_1	2609		2609
E3_4	833		833
E4	2475		2475 (C on E4; but T in E2_2, E2_5, E3_2, E3_1, E4_1, E4_5, GB2_I6; but G in E4_4, E2, F1_3, GB2_I11-2469, GB1_R17-2469; )
E5_1	1043		1043 (site 1043 of GB2_I8 is a G instead)
E5_2	1871		1871
E5_5	1890		1890
E1_3	943		943
F1_2	487	Yes (MSV-VW mutants)	487
F1_2	1785		1785
F1_2	2467		2467
F1_3	1973		1973
F1_4	969		969
F1_4	2667		2667
F1_4	2679		2679
F3	634		634
F3_1	26		26
F3_1	66		66
F3_1	485		485
F3_1	1197		1197
F3_1	2344		2345
F3_2	2401		2401
F3_4	122		122
F3_4	127		127
F3_4	766		766
F5_4	105		105
4F_1	104		104
4F_1	111		111
5F_1	13		13
5F_1	277		277
4F_1	418		418
4F_1	1605		1605
