# Supplementary material for: Adaptive evolution by recombination is not associated with increased mutation rates in Maize streak virus
Source: BMC Evol Biol. 2012 Dec 27;12:252. doi: 10.1186/1471-2148-12-252 (PMC3556111; doi:10.1186/1471-2148-12-252)
Supplement: Additional file 9 — Mutation dynamics in regions of MSV-A genomes under specific types of selection. [file 1471-2148-12-252-S9.xls]

## Sheet: Sheet1
	Additional file 9. Mutation dynamics in regions of MSV-A genomes under specific types of selection
			Type of selection
	Data seta	Substitution	Negative	Neutral & Positive	Two-tail P-valueb
	MSV-MatA	Nonsyn	6	6	1
		Syn	2	2
	MSV-VW	Nonsyn	6	8	1
		Syn	2	4
	Recombinant MSV	Nonsyn	7	17	0.681
		Syn	4	5
	VWMPCPLIRMat	Nonsyn	4	2	0.524
		Syn	1	2
	Combined MSV data	Nonsyn	23	33	1
		Syn	9	13
	a Recombinant MSV genomes were obtained using MSV-MatA and MSV-VW-based chimaeric parental genomes [47]
	b The numbers refer to substitutions observed in the evolutionary experiments, occuring in sites under negative and non-negative selection pressures in the MSV-A genome
	c Two-tail P-values calculated for each data set using a 2X2 contingency table
