# Supplementary material for: Adaptive evolution by recombination is not associated with increased mutation rates in Maize streak virus
Source: BMC Evol Biol. 2012 Dec 27;12:252. doi: 10.1186/1471-2148-12-252 (PMC3556111; doi:10.1186/1471-2148-12-252)
Supplement: Additional file 10 — Variability of mutation dynamics in populations of recombinant and wild-type MSV genomes. The file is in .xls format. [file 1471-2148-12-252-S10.xls]

## Sheet: Sheet1
Table 1. Variability of mutation dynamics in populations of recombinant MSV, and wild-type MSV genomes.
				Recombinant MSV						Wild-type viruses
	VWMPCPLIRMat			MatMPCPVW+VWMPCPMat			MatMPCPLIRVW+VWMPCPLIRMat				MSV-MatA			MSV-VW			Combined MSV data		TYLCV
Substitution	Obs.	Exp.	X2 p-value	Obs.	Exp.	X2 p-value	Obs.	Exp.	X2 p-value	Obs.	Exp.	X2 p-value	Obs.	Exp.	X2 p-value	Obs.	Exp.	X2 p-value	Obs.	Exp.	X2 p-value
Transversions
A → C	1	1.37	0.7518	2	2.32	0.8414	0	1.03	0.3101	3	2.22	0.6006	0	2.52	0.1124	6	9.46	0.2606	10	25.4	2.2 x 10-3
A → T	1	1.37	0.7518	1	2.32	0.3864	2	1.03	0.3401	2	2.22	0.8826	1	2.52	0.3383	5	9.46	0.147	15	25.4	0.039
C → A	1	1.27	0.8064	1	2.11	0.4463	1	0.94	1	2	2.06	0.9666	2	2.25	0.8676	7	8.63	0.5789	30	19.3	0.0148
C → G	2	1.27	0.5169	1	2.11	0.4463	0	0.94	0.3322	2	2.06	0.9666	1	2.25	0.4046	6	8.63	0.3706	17	19.3	0.6005
G → C	0	1.33	0.2488	1	2.26	0.4027	0	1.01	0.3149	1	2.25	0.4046	1	2.38	0.371	3	9.23	0.0403	13	22.3	0.0489
G → T	3	1.33	0.1472	7	2.26	0.0016	1	1.01	1	1	2.25	0.4046	1	2.38	0.371	13	9.23	0.2146	46	22.3	5.2 x 10-7
T → A	0	1.36	0.2435	3	2.29	0.639	0	1.02	0.3125	1	2.15	0.4328	5	2.52	0.1182	9	9.34	0.9114	16	29.9	0.011
T → G	1	1.36	0.7518	0	2.29	0.1302	0	1.02	0.3125	1	2.15	0.4328	5	2.52	0.1182	7	9.34	0.4438	12	29.9	1 x 10-3
Transitions
A → G	2	1.37	0.5902	2	2.32	0.8414	0	1.03	0.3101	4	2.22	0.2322	1	2.52	0.3383	9	9.46	0.8811	8	25.4	0.0005
C → T	3	1.27	0.1244	6	2.11	0.0074	5	0.94	0	6	2.06	0.006	6	2.25	0.0124	26	8.63	3.4014e-09	55	19.3	< 1 x 10-8
G → A	1	1.33	0.7772	2	2.26	0.8624	2	1.01	0.3246	3	2.25	0.617	5	2.38	0.0894	13	9.23	0.2146	48	22.3	5.3 x 10-8
T → C	1	1.36	0.7518	1	2.29	0.3928	1	1.02	1	0	2.15	0.1425	1	2.52	0.3383	4	9.34	0.0805	22	29.9	0.1485
Transitions (Ts) and transversion (Tv)
Tv	9	10.66	0.6101	16	17.96	0.6467	4	8	0.1572	13	17.36	0.2953	16	19.34	0.4475	58	73.32	0.0735	159	193.8	0.0124
Ts	7	5.33	0.4708	11	8.98	0.5023	8	4	0.0455	13	8.68	0.1425	13	9.67	0.2842	52	36.66	0.0112	133	96.9	2 x 10-4
GC content
A/T→G/C	5	5.46	0.8414	5	9.22	0.1647	1	4.1	0.126	8	8.74	0.8023	7	10.08	0.3319	26	37.6	0.0585	52	110.6	2.5 x 10-8
G/C→A/T	8	5.2	0.2191	16	8.74	0.014	9	3.9	0.0098	12	8.61	0.248	14	9.67	0.1637	59	36.12	0.0001	179	83.2	< 1 x 10-8
Mutation rate (mut/site/year)	1.99 x 10-3			1.77 x 10-3						2.02 x 10-3			2.41 x 10-3			-			-
Mutation frequency (mut/site)
Non-coding	5.91 x 10-4			4.34 x 10-4						14.8 x 10-4			11.3 x 10-4			-			-
Coding	2.75 x 10-4			2.67 x 10-4						3.7 x 10-4			5.6 x 10-4			-			-
Numbers coloured in red indicate instances where the observed parameter analysed was significantly over-represented, or significantly under-represented when coloured in blue
Note that whereas the recombinant MSV mutants analysed were sampled, on average, after 60 days, the wild-type MSV-VW and MSV-Mat mutants were sampled after 101 days, and TYLCV mutants were sampled after 120 days.
